# Supplementary material for: Local origin or external input: modern horse origin in East Asia
Source: BMC Evol Biol. 2019 Nov 27;19:217. doi: 10.1186/s12862-019-1532-y (PMC6882189; doi:10.1186/s12862-019-1532-y)
Supplement: Supplementary file 2 — Additional file 2: Table S2. Samples information. [file 12862_2019_1532_MOESM2_ESM.xls]

## Sheet: total mtDNA samples
Accession number/Lab code	Breed	Region of Sampling location/origin	Continent	Type	The first author	Article title	Periodical information
X79547		Swiss	North Europe	modern domestic	Xu,X. and Arnason,U.	The complete mitochondrial DNA sequence of the horse, Equus caballus: extensive heteroplasmy of the control region	Gene 148 (2), 357-362 (1994)
GU563712	Shetland	British	West Europe	modern domestic	Bower,M.A.	The cosmopolitan maternal heritage of the Thoroughbred racehorse breed shows a significant contribution from British and Irish native mares	Biol. Lett. 7 (2), 316-320 (2011)
GU563711	Shetland	British	West Europe	modern domestic	Bower,M.A.	The cosmopolitan maternal heritage of the Thoroughbred racehorse breed shows a significant contribution from British and Irish native mares	Biol. Lett. 7 (2), 316-320 (2011)
GU563710	Shetland	British	West Europe	modern domestic	Bower,M.A.	The cosmopolitan maternal heritage of the Thoroughbred racehorse breed shows a significant contribution from British and Irish native mares	Biol. Lett. 7 (2), 316-320 (2011)
GU563709	Shetland	British	West Europe	modern domestic	Bower,M.A.	The cosmopolitan maternal heritage of the Thoroughbred racehorse breed shows a significant contribution from British and Irish native mares	Biol. Lett. 7 (2), 316-320 (2011)
GU563708	Shetland	British	West Europe	modern domestic	Bower,M.A.	The cosmopolitan maternal heritage of the Thoroughbred racehorse breed shows a significant contribution from British and Irish native mares	Biol. Lett. 7 (2), 316-320 (2011)
GU563707	Shetland	British	West Europe	modern domestic	Bower,M.A.	The cosmopolitan maternal heritage of the Thoroughbred racehorse breed shows a significant contribution from British and Irish native mares	Biol. Lett. 7 (2), 316-320 (2011)
GU563706	Shetland	British	West Europe	modern domestic	Bower,M.A.	The cosmopolitan maternal heritage of the Thoroughbred racehorse breed shows a significant contribution from British and Irish native mares	Biol. Lett. 7 (2), 316-320 (2011)
GU563705	Shetland	British	West Europe	modern domestic	Bower,M.A.	The cosmopolitan maternal heritage of the Thoroughbred racehorse breed shows a significant contribution from British and Irish native mares	Biol. Lett. 7 (2), 316-320 (2011)
GU563704	Shetland	British	West Europe	modern domestic	Bower,M.A.	The cosmopolitan maternal heritage of the Thoroughbred racehorse breed shows a significant contribution from British and Irish native mares	Biol. Lett. 7 (2), 316-320 (2011)
GU563703	Shetland	British	West Europe	modern domestic	Bower,M.A.	The cosmopolitan maternal heritage of the Thoroughbred racehorse breed shows a significant contribution from British and Irish native mares	Biol. Lett. 7 (2), 316-320 (2011)
GU563702	Shetland	British	West Europe	modern domestic	Bower,M.A.	The cosmopolitan maternal heritage of the Thoroughbred racehorse breed shows a significant contribution from British and Irish native mares	Biol. Lett. 7 (2), 316-320 (2011)
GU563701	Shetland	British	West Europe	modern domestic	Bower,M.A.	The cosmopolitan maternal heritage of the Thoroughbred racehorse breed shows a significant contribution from British and Irish native mares	Biol. Lett. 7 (2), 316-320 (2011)
GU563700	Shetland	British	West Europe	modern domestic	Bower,M.A.	The cosmopolitan maternal heritage of the Thoroughbred racehorse breed shows a significant contribution from British and Irish native mares	Biol. Lett. 7 (2), 316-320 (2011)
GU563699	Shetland	British	West Europe	modern domestic	Bower,M.A.	The cosmopolitan maternal heritage of the Thoroughbred racehorse breed shows a significant contribution from British and Irish native mares	Biol. Lett. 7 (2), 316-320 (2011)
GU563698	Shetland	British	West Europe	modern domestic	Bower,M.A.	The cosmopolitan maternal heritage of the Thoroughbred racehorse breed shows a significant contribution from British and Irish native mares	Biol. Lett. 7 (2), 316-320 (2011)
GU563697	Shetland	British	West Europe	modern domestic	Bower,M.A.	The cosmopolitan maternal heritage of the Thoroughbred racehorse breed shows a significant contribution from British and Irish native mares	Biol. Lett. 7 (2), 316-320 (2011)
GU563696	Shetland	British	West Europe	modern domestic	Bower,M.A.	The cosmopolitan maternal heritage of the Thoroughbred racehorse breed shows a significant contribution from British and Irish native mares	Biol. Lett. 7 (2), 316-320 (2011)
GU563695	Shetland	British	West Europe	modern domestic	Bower,M.A.	The cosmopolitan maternal heritage of the Thoroughbred racehorse breed shows a significant contribution from British and Irish native mares	Biol. Lett. 7 (2), 316-320 (2011)
GU563694	Shetland	British	West Europe	modern domestic	Bower,M.A.	The cosmopolitan maternal heritage of the Thoroughbred racehorse breed shows a significant contribution from British and Irish native mares	Biol. Lett. 7 (2), 316-320 (2011)
GU563693	Shetland	British	West Europe	modern domestic	Bower,M.A.	The cosmopolitan maternal heritage of the Thoroughbred racehorse breed shows a significant contribution from British and Irish native mares	Biol. Lett. 7 (2), 316-320 (2011)
GU563692	Shetland	British	West Europe	modern domestic	Bower,M.A.	The cosmopolitan maternal heritage of the Thoroughbred racehorse breed shows a significant contribution from British and Irish native mares	Biol. Lett. 7 (2), 316-320 (2011)
GU563691	Shetland	British	West Europe	modern domestic	Bower,M.A.	The cosmopolitan maternal heritage of the Thoroughbred racehorse breed shows a significant contribution from British and Irish native mares	Biol. Lett. 7 (2), 316-320 (2011)
GU563690	Shetland	British	West Europe	modern domestic	Bower,M.A.	The cosmopolitan maternal heritage of the Thoroughbred racehorse breed shows a significant contribution from British and Irish native mares	Biol. Lett. 7 (2), 316-320 (2011)
GU563689	Shetland	British	West Europe	modern domestic	Bower,M.A.	The cosmopolitan maternal heritage of the Thoroughbred racehorse breed shows a significant contribution from British and Irish native mares	Biol. Lett. 7 (2), 316-320 (2011)
GU563688	Shetland	British	West Europe	modern domestic	Bower,M.A.	The cosmopolitan maternal heritage of the Thoroughbred racehorse breed shows a significant contribution from British and Irish native mares	Biol. Lett. 7 (2), 316-320 (2011)
GU563687	Shetland	British	West Europe	modern domestic	Bower,M.A.	The cosmopolitan maternal heritage of the Thoroughbred racehorse breed shows a significant contribution from British and Irish native mares	Biol. Lett. 7 (2), 316-320 (2011)
GU563686	Shetland	British	West Europe	modern domestic	Bower,M.A.	The cosmopolitan maternal heritage of the Thoroughbred racehorse breed shows a significant contribution from British and Irish native mares	Biol. Lett. 7 (2), 316-320 (2011)
GU563685	Shetland	British	West Europe	modern domestic	Bower,M.A.	The cosmopolitan maternal heritage of the Thoroughbred racehorse breed shows a significant contribution from British and Irish native mares	Biol. Lett. 7 (2), 316-320 (2011)
GU563684	Shetland	British	West Europe	modern domestic	Bower,M.A.	The cosmopolitan maternal heritage of the Thoroughbred racehorse breed shows a significant contribution from British and Irish native mares	Biol. Lett. 7 (2), 316-320 (2011)
GU563683	Shetland	British	West Europe	modern domestic	Bower,M.A.	The cosmopolitan maternal heritage of the Thoroughbred racehorse breed shows a significant contribution from British and Irish native mares	Biol. Lett. 7 (2), 316-320 (2011)
GU563682	Shetland	British	West Europe	modern domestic	Bower,M.A.	The cosmopolitan maternal heritage of the Thoroughbred racehorse breed shows a significant contribution from British and Irish native mares	Biol. Lett. 7 (2), 316-320 (2011)
GU563681	Shetland	British	West Europe	modern domestic	Bower,M.A.	The cosmopolitan maternal heritage of the Thoroughbred racehorse breed shows a significant contribution from British and Irish native mares	Biol. Lett. 7 (2), 316-320 (2011)
GU563680	Shetland	British	West Europe	modern domestic	Bower,M.A.	The cosmopolitan maternal heritage of the Thoroughbred racehorse breed shows a significant contribution from British and Irish native mares	Biol. Lett. 7 (2), 316-320 (2011)
GU563679	Shetland	British	West Europe	modern domestic	Bower,M.A.	The cosmopolitan maternal heritage of the Thoroughbred racehorse breed shows a significant contribution from British and Irish native mares	Biol. Lett. 7 (2), 316-320 (2011)
GU563678	Shetland	British	West Europe	modern domestic	Bower,M.A.	The cosmopolitan maternal heritage of the Thoroughbred racehorse breed shows a significant contribution from British and Irish native mares	Biol. Lett. 7 (2), 316-320 (2011)
GU563677	Shetland	British	West Europe	modern domestic	Bower,M.A.	The cosmopolitan maternal heritage of the Thoroughbred racehorse breed shows a significant contribution from British and Irish native mares	Biol. Lett. 7 (2), 316-320 (2011)
GU563676	Shetland	British	West Europe	modern domestic	Bower,M.A.	The cosmopolitan maternal heritage of the Thoroughbred racehorse breed shows a significant contribution from British and Irish native mares	Biol. Lett. 7 (2), 316-320 (2011)
GU563675	Shetland	British	West Europe	modern domestic	Bower,M.A.	The cosmopolitan maternal heritage of the Thoroughbred racehorse breed shows a significant contribution from British and Irish native mares	Biol. Lett. 7 (2), 316-320 (2011)
GU563674	Shetland	British	West Europe	modern domestic	Bower,M.A.	The cosmopolitan maternal heritage of the Thoroughbred racehorse breed shows a significant contribution from British and Irish native mares	Biol. Lett. 7 (2), 316-320 (2011)
GU563673	Shetland	British	West Europe	modern domestic	Bower,M.A.	The cosmopolitan maternal heritage of the Thoroughbred racehorse breed shows a significant contribution from British and Irish native mares	Biol. Lett. 7 (2), 316-320 (2011)
GU563672	Shetland	British	West Europe	modern domestic	Bower,M.A.	The cosmopolitan maternal heritage of the Thoroughbred racehorse breed shows a significant contribution from British and Irish native mares	Biol. Lett. 7 (2), 316-320 (2011)
GU563671	Shetland	British	West Europe	modern domestic	Bower,M.A.	The cosmopolitan maternal heritage of the Thoroughbred racehorse breed shows a significant contribution from British and Irish native mares	Biol. Lett. 7 (2), 316-320 (2011)
GU563670	Shetland	British	West Europe	modern domestic	Bower,M.A.	The cosmopolitan maternal heritage of the Thoroughbred racehorse breed shows a significant contribution from British and Irish native mares	Biol. Lett. 7 (2), 316-320 (2011)
GU563669	Shetland	British	West Europe	modern domestic	Bower,M.A.	The cosmopolitan maternal heritage of the Thoroughbred racehorse breed shows a significant contribution from British and Irish native mares	Biol. Lett. 7 (2), 316-320 (2011)
GU563668	Scottish Highland	British	West Europe	modern domestic	Bower,M.A.	The cosmopolitan maternal heritage of the Thoroughbred racehorse breed shows a significant contribution from British and Irish native mares	Biol. Lett. 7 (2), 316-320 (2011)
GU563667	Scottish Highland	British	West Europe	modern domestic	Bower,M.A.	The cosmopolitan maternal heritage of the Thoroughbred racehorse breed shows a significant contribution from British and Irish native mares	Biol. Lett. 7 (2), 316-320 (2011)
GU563666	Scottish Highland	British	West Europe	modern domestic	Bower,M.A.	The cosmopolitan maternal heritage of the Thoroughbred racehorse breed shows a significant contribution from British and Irish native mares	Biol. Lett. 7 (2), 316-320 (2011)
GU563665	Scottish Highland	British	West Europe	modern domestic	Bower,M.A.	The cosmopolitan maternal heritage of the Thoroughbred racehorse breed shows a significant contribution from British and Irish native mares	Biol. Lett. 7 (2), 316-320 (2011)
GU563664	Scottish Highland	British	West Europe	modern domestic	Bower,M.A.	The cosmopolitan maternal heritage of the Thoroughbred racehorse breed shows a significant contribution from British and Irish native mares	Biol. Lett. 7 (2), 316-320 (2011)
GU563663	Scottish Highland	British	West Europe	modern domestic	Bower,M.A.	The cosmopolitan maternal heritage of the Thoroughbred racehorse breed shows a significant contribution from British and Irish native mares	Biol. Lett. 7 (2), 316-320 (2011)
GU563662	Scottish Highland	British	West Europe	modern domestic	Bower,M.A.	The cosmopolitan maternal heritage of the Thoroughbred racehorse breed shows a significant contribution from British and Irish native mares	Biol. Lett. 7 (2), 316-320 (2011)
GU563661	Scottish Highland	British	West Europe	modern domestic	Bower,M.A.	The cosmopolitan maternal heritage of the Thoroughbred racehorse breed shows a significant contribution from British and Irish native mares	Biol. Lett. 7 (2), 316-320 (2011)
GU563660	Scottish Highland	British	West Europe	modern domestic	Bower,M.A.	The cosmopolitan maternal heritage of the Thoroughbred racehorse breed shows a significant contribution from British and Irish native mares	Biol. Lett. 7 (2), 316-320 (2011)
GU563659	Scottish Highland	British	West Europe	modern domestic	Bower,M.A.	The cosmopolitan maternal heritage of the Thoroughbred racehorse breed shows a significant contribution from British and Irish native mares	Biol. Lett. 7 (2), 316-320 (2011)
GU563658	Scottish Highland	British	West Europe	modern domestic	Bower,M.A.	The cosmopolitan maternal heritage of the Thoroughbred racehorse breed shows a significant contribution from British and Irish native mares	Biol. Lett. 7 (2), 316-320 (2011)
GU563657	Scottish Highland	British	West Europe	modern domestic	Bower,M.A.	The cosmopolitan maternal heritage of the Thoroughbred racehorse breed shows a significant contribution from British and Irish native mares	Biol. Lett. 7 (2), 316-320 (2011)
GU563656	Scottish Highland	British	West Europe	modern domestic	Bower,M.A.	The cosmopolitan maternal heritage of the Thoroughbred racehorse breed shows a significant contribution from British and Irish native mares	Biol. Lett. 7 (2), 316-320 (2011)
GU563655	Scottish Highland	British	West Europe	modern domestic	Bower,M.A.	The cosmopolitan maternal heritage of the Thoroughbred racehorse breed shows a significant contribution from British and Irish native mares	Biol. Lett. 7 (2), 316-320 (2011)
GU563654	Scottish Highland	British	West Europe	modern domestic	Bower,M.A.	The cosmopolitan maternal heritage of the Thoroughbred racehorse breed shows a significant contribution from British and Irish native mares	Biol. Lett. 7 (2), 316-320 (2011)
GU563653	Scottish Highland	British	West Europe	modern domestic	Bower,M.A.	The cosmopolitan maternal heritage of the Thoroughbred racehorse breed shows a significant contribution from British and Irish native mares	Biol. Lett. 7 (2), 316-320 (2011)
GU563652	Scottish Highland	British	West Europe	modern domestic	Bower,M.A.	The cosmopolitan maternal heritage of the Thoroughbred racehorse breed shows a significant contribution from British and Irish native mares	Biol. Lett. 7 (2), 316-320 (2011)
GU563651	Scottish Highland	British	West Europe	modern domestic	Bower,M.A.	The cosmopolitan maternal heritage of the Thoroughbred racehorse breed shows a significant contribution from British and Irish native mares	Biol. Lett. 7 (2), 316-320 (2011)
GU563650	Scottish Highland	British	West Europe	modern domestic	Bower,M.A.	The cosmopolitan maternal heritage of the Thoroughbred racehorse breed shows a significant contribution from British and Irish native mares	Biol. Lett. 7 (2), 316-320 (2011)
GU563649	Scottish Highland	British	West Europe	modern domestic	Bower,M.A.	The cosmopolitan maternal heritage of the Thoroughbred racehorse breed shows a significant contribution from British and Irish native mares	Biol. Lett. 7 (2), 316-320 (2011)
GU563648	Scottish Highland	British	West Europe	modern domestic	Bower,M.A.	The cosmopolitan maternal heritage of the Thoroughbred racehorse breed shows a significant contribution from British and Irish native mares	Biol. Lett. 7 (2), 316-320 (2011)
GU563647	Scottish Highland	British	West Europe	modern domestic	Bower,M.A.	The cosmopolitan maternal heritage of the Thoroughbred racehorse breed shows a significant contribution from British and Irish native mares	Biol. Lett. 7 (2), 316-320 (2011)
GU563646	Scottish Highland	British	West Europe	modern domestic	Bower,M.A.	The cosmopolitan maternal heritage of the Thoroughbred racehorse breed shows a significant contribution from British and Irish native mares	Biol. Lett. 7 (2), 316-320 (2011)
GU563645	Fell	British	West Europe	modern domestic	Bower,M.A.	The cosmopolitan maternal heritage of the Thoroughbred racehorse breed shows a significant contribution from British and Irish native mares	Biol. Lett. 7 (2), 316-320 (2011)
GU563644	Fell	British	West Europe	modern domestic	Bower,M.A.	The cosmopolitan maternal heritage of the Thoroughbred racehorse breed shows a significant contribution from British and Irish native mares	Biol. Lett. 7 (2), 316-320 (2011)
GU563643	Fell	British	West Europe	modern domestic	Bower,M.A.	The cosmopolitan maternal heritage of the Thoroughbred racehorse breed shows a significant contribution from British and Irish native mares	Biol. Lett. 7 (2), 316-320 (2011)
GU563642	Fell	British	West Europe	modern domestic	Bower,M.A.	The cosmopolitan maternal heritage of the Thoroughbred racehorse breed shows a significant contribution from British and Irish native mares	Biol. Lett. 7 (2), 316-320 (2011)
GU563641	Fell	British	West Europe	modern domestic	Bower,M.A.	The cosmopolitan maternal heritage of the Thoroughbred racehorse breed shows a significant contribution from British and Irish native mares	Biol. Lett. 7 (2), 316-320 (2011)
GU563640	Fell	British	West Europe	modern domestic	Bower,M.A.	The cosmopolitan maternal heritage of the Thoroughbred racehorse breed shows a significant contribution from British and Irish native mares	Biol. Lett. 7 (2), 316-320 (2011)
GU563639	Fell	British	West Europe	modern domestic	Bower,M.A.	The cosmopolitan maternal heritage of the Thoroughbred racehorse breed shows a significant contribution from British and Irish native mares	Biol. Lett. 7 (2), 316-320 (2011)
GU563638	Fell	British	West Europe	modern domestic	Bower,M.A.	The cosmopolitan maternal heritage of the Thoroughbred racehorse breed shows a significant contribution from British and Irish native mares	Biol. Lett. 7 (2), 316-320 (2011)
GU563637	Fell	British	West Europe	modern domestic	Bower,M.A.	The cosmopolitan maternal heritage of the Thoroughbred racehorse breed shows a significant contribution from British and Irish native mares	Biol. Lett. 7 (2), 316-320 (2011)
GU563636	Fell	British	West Europe	modern domestic	Bower,M.A.	The cosmopolitan maternal heritage of the Thoroughbred racehorse breed shows a significant contribution from British and Irish native mares	Biol. Lett. 7 (2), 316-320 (2011)
GU563635	Fell	British	West Europe	modern domestic	Bower,M.A.	The cosmopolitan maternal heritage of the Thoroughbred racehorse breed shows a significant contribution from British and Irish native mares	Biol. Lett. 7 (2), 316-320 (2011)
GU563634	Fell	British	West Europe	modern domestic	Bower,M.A.	The cosmopolitan maternal heritage of the Thoroughbred racehorse breed shows a significant contribution from British and Irish native mares	Biol. Lett. 7 (2), 316-320 (2011)
GU563633	Fell	British	West Europe	modern domestic	Bower,M.A.	The cosmopolitan maternal heritage of the Thoroughbred racehorse breed shows a significant contribution from British and Irish native mares	Biol. Lett. 7 (2), 316-320 (2011)
GU563632	Fell	British	West Europe	modern domestic	Bower,M.A.	The cosmopolitan maternal heritage of the Thoroughbred racehorse breed shows a significant contribution from British and Irish native mares	Biol. Lett. 7 (2), 316-320 (2011)
GU563631	Fell	British	West Europe	modern domestic	Bower,M.A.	The cosmopolitan maternal heritage of the Thoroughbred racehorse breed shows a significant contribution from British and Irish native mares	Biol. Lett. 7 (2), 316-320 (2011)
GU563630	Fell	British	West Europe	modern domestic	Bower,M.A.	The cosmopolitan maternal heritage of the Thoroughbred racehorse breed shows a significant contribution from British and Irish native mares	Biol. Lett. 7 (2), 316-320 (2011)
GU563629	Fell	British	West Europe	modern domestic	Bower,M.A.	The cosmopolitan maternal heritage of the Thoroughbred racehorse breed shows a significant contribution from British and Irish native mares	Biol. Lett. 7 (2), 316-320 (2011)
GU561999	Mongolia(Abaga)	Inner Mongolia,China	East Asia	modern domestic	Zhao,Y.	The analysis of D-loop sequences in Mongolian horses	Unpublished
GU561998	Mongolia(Abaga)	Inner Mongolia,China	East Asia	modern domestic	Zhao,Y.	The analysis of D-loop sequences in Mongolian horses	Unpublished
GU561997	Wuzhumuqin	Inner Mongolia,China	East Asia	modern domestic	Zhao,Y.	The analysis of D-loop sequences in Mongolian horses	Unpublished
GU561996	Wuzhumuqin	Inner Mongolia,China	East Asia	modern domestic	Zhao,Y.	The analysis of D-loop sequences in Mongolian horses	Unpublished
GU561995	Wuzhumuqin	Inner Mongolia,China	East Asia	modern domestic	Zhao,Y.	The analysis of D-loop sequences in Mongolian horses	Unpublished
GU339390	Romanian Draft	Romania	South Europe	modern domestic	Georgescu,S.E.	Mitochondrial DNA sequence variation among domestic horse breeds from Romania	Unpublished
GU339389	Romanian Sport	Romania	South Europe	modern domestic	Georgescu,S.E.	Mitochondrial DNA sequence variation among domestic horse breeds from Romania	Unpublished
GU339388	Hucul	Romania	South Europe	modern domestic	Georgescu,S.E.	Mitochondrial DNA sequence variation among domestic horse breeds from Romania	Unpublished
GU339387	Lipizzaner	Romania	South Europe	modern domestic	Georgescu,S.E.	Mitochondrial DNA sequence variation among domestic horse breeds from Romania	Unpublished
GU066503		Spain	South Europe	ancient domestic	Lira,J.	Ancient DNA reveals traces of Iberian Neolithic and Bronze Age lineages in modern Iberian horses	Mol. Ecol. (2009) In press
GU066502		Spain	South Europe	ancient domestic	Lira,J.	Ancient DNA reveals traces of Iberian Neolithic and Bronze Age lineages in modern Iberian horses	Mol. Ecol. (2009) In press
GQ336881	Arabian	Arabia	West Asia	modern domestic	Prusak,B.	National Network of DNA Bank of Plants, Fungi and Animals	Unpublished
GQ336880	Arabian	Arabia	West Asia	modern domestic	Prusak,B.	National Network of DNA Bank of Plants, Fungi and Animals	Unpublished
GQ336879	Arabian	Arabia	West Asia	modern domestic	Prusak,B.	National Network of DNA Bank of Plants, Fungi and Animals	Unpublished
GQ265551	Polish primitive	Poland	Central Europe	modern domestic	Prusak,B	National Network of DNA Bank of Plants, Fungi and Animals	Unpublished
GQ265550	Polish primitive	Poland	Central Europe	modern domestic	Prusak,B	National Network of DNA Bank of Plants, Fungi and Animals	Unpublished
GQ265549	Polish primitive	Poland	Central Europe	modern domestic	Prusak,B	National Network of DNA Bank of Plants, Fungi and Animals	Unpublished
GQ265548	Polish primitive	Poland	Central Europe	modern domestic	Prusak,B	National Network of DNA Bank of Plants, Fungi and Animals	Unpublished
GQ265547	Hutsul	Ukraine	East Europe	modern domestic	Prusak,B	National Network of DNA Bank of Plants, Fungi and Animals	Unpublished
GQ265546	Hutsul	Ukraine	East Europe	modern domestic	Prusak,B	National Network of DNA Bank of Plants, Fungi and Animals	Unpublished
GQ265545	Hutsul	Ukraine	East Europe	modern domestic	Prusak,B	National Network of DNA Bank of Plants, Fungi and Animals	Unpublished
GQ265544	Thoroughbred	British	West Europe	modern domestic	Prusak,B	National Network of DNA Bank of Plants, Fungi and Animals	Unpublished
GQ265543	Thoroughbred	British	West Europe	modern domestic	Prusak,B	National Network of DNA Bank of Plants, Fungi and Animals	Unpublished
GQ265542	Thoroughbred	British	West Europe	modern domestic	Prusak,B	National Network of DNA Bank of Plants, Fungi and Animals	Unpublished
GQ265541	Thoroughbred	British	West Europe	modern domestic	Prusak,B	National Network of DNA Bank of Plants, Fungi and Animals	Unpublished
GQ265540	Arabian	Arabia	West Asia	modern domestic	Prusak,B	National Network of DNA Bank of Plants, Fungi and Animals	Unpublished
GQ265539	Arabian	Arabia	West Asia	modern domestic	Prusak,B	National Network of DNA Bank of Plants, Fungi and Animals	Unpublished
GQ222060	Baise	Guangxi,China	East Asia	modern domestic	Jiang,Q.	Phylogenetics of mitochondrial DNA D-loop of Baise horse	Unpublished
GQ222059	Baise	Guangxi,China	East Asia	modern domestic	Jiang,Q.	Phylogenetics of mitochondrial DNA D-loop of Baise horse	Unpublished
GQ203144	Baise	Guangxi,China	East Asia	modern domestic	Jiang,Q.	Phylogenetics of mitochondrial DNA D-loop of Baise horse	Unpublished
GQ203143	Baise	Guangxi,China	East Asia	modern domestic	Jiang,Q.	Phylogenetics of mitochondrial DNA D-loop of Baise horse	Unpublished
GQ203142	Baise	Guangxi,China	East Asia	modern domestic	Jiang,Q.	Phylogenetics of mitochondrial DNA D-loop of Baise horse	Unpublished
GQ203141	Baise	Guangxi,China	East Asia	modern domestic	Jiang,Q.	Phylogenetics of mitochondrial DNA D-loop of Baise horse	Unpublished
GQ203140	Baise	Guangxi,China	East Asia	modern domestic	Jiang,Q.	Phylogenetics of mitochondrial DNA D-loop of Baise horse	Unpublished
GQ203139	Baise	Guangxi,China	East Asia	modern domestic	Jiang,Q.	Phylogenetics of mitochondrial DNA D-loop of Baise horse	Unpublished
GQ203138	Baise	Guangxi,China	East Asia	modern domestic	Jiang,Q.	Phylogenetics of mitochondrial DNA D-loop of Baise horse	Unpublished
GQ203137	Baise	Guangxi,China	East Asia	modern domestic	Jiang,Q.	Phylogenetics of mitochondrial DNA D-loop of Baise horse	Unpublished
GQ203136	Baise	Guangxi,China	East Asia	modern domestic	Jiang,Q.	Phylogenetics of mitochondrial DNA D-loop of Baise horse	Unpublished
GQ203135	Baise	Guangxi,China	East Asia	modern domestic	Jiang,Q.	Phylogenetics of mitochondrial DNA D-loop of Baise horse	Unpublished
GQ203134	Baise	Guangxi,China	East Asia	modern domestic	Jiang,Q.	Phylogenetics of mitochondrial DNA D-loop of Baise horse	Unpublished
GQ203133	Baise	Guangxi,China	East Asia	modern domestic	Jiang,Q.	Phylogenetics of mitochondrial DNA D-loop of Baise horse	Unpublished
GQ203132	Baise	Guangxi,China	East Asia	modern domestic	Jiang,Q.	Phylogenetics of mitochondrial DNA D-loop of Baise horse	Unpublished
GQ203131	Baise	Guangxi,China	East Asia	modern domestic	Jiang,Q.	Phylogenetics of mitochondrial DNA D-loop of Baise horse	Unpublished
GQ203130	Baise	Guangxi,China	East Asia	modern domestic	Jiang,Q.	Phylogenetics of mitochondrial DNA D-loop of Baise horse	Unpublished
GQ203129	Baise	Guangxi,China	East Asia	modern domestic	Jiang,Q.	Phylogenetics of mitochondrial DNA D-loop of Baise horse	Unpublished
GQ203128	Baise	Guangxi,China	East Asia	modern domestic	Jiang,Q.	Phylogenetics of mitochondrial DNA D-loop of Baise horse	Unpublished
GQ203127	Debao pony	Guangxi,China	East Asia	modern domestic	Jiang,Q.	Phylogenetics of mitochondrial DNA D-loop of Baise horse	Unpublished
GQ203126	Debao pony	Guangxi,China	East Asia	modern domestic	Jiang,Q.	Phylogenetics of mitochondrial DNA D-loop of Baise horse	Unpublished
GQ203125	Debao pony	Guangxi,China	East Asia	modern domestic	Jiang,Q.	Phylogenetics of mitochondrial DNA D-loop of Baise horse	Unpublished
GQ119636	Akhal Teke	Russia	East Europe	modern domestic	Priskin,K.	Mitochondrial sequence variation in ancient horses from the Carpathian Basin and possible modern relatives	Genetica 138 (2), 211-218 (2010)
GQ119635	Akhal Teke	Turkmenistan	Central Asia	modern domestic	Priskin,K.	Mitochondrial sequence variation in ancient horses from the Carpathian Basin and possible modern relatives	Genetica 138 (2), 211-218 (2010)
GQ119634	Akhal Teke	Russia	East Europe	modern domestic	Priskin,K.	Mitochondrial sequence variation in ancient horses from the Carpathian Basin and possible modern relatives	Genetica 138 (2), 211-218 (2010)
GQ119633	Akhal Teke	Russia	East Europe	modern domestic	Priskin,K.	Mitochondrial sequence variation in ancient horses from the Carpathian Basin and possible modern relatives	Genetica 138 (2), 211-218 (2010)
GQ119632	Akhal Teke	Russia	East Europe	modern domestic	Priskin,K.	Mitochondrial sequence variation in ancient horses from the Carpathian Basin and possible modern relatives	Genetica 138 (2), 211-218 (2010)
GQ119631		Hungary	Central Europe	ancient domestic	Priskin,K.	Mitochondrial sequence variation in ancient horses from the Carpathian Basin and possible modern relatives	Genetica 138 (2), 211-218 (2010)
GQ119630		Hungary	Central Europe	ancient domestic	Priskin,K.	Mitochondrial sequence variation in ancient horses from the Carpathian Basin and possible modern relatives	Genetica 138 (2), 211-218 (2010)
GQ119629		Hungary	Central Europe	ancient domestic	Priskin,K.	Mitochondrial sequence variation in ancient horses from the Carpathian Basin and possible modern relatives	Genetica 138 (2), 211-218 (2010)
GQ119628		Hungary	Central Europe	ancient domestic	Priskin,K.	Mitochondrial sequence variation in ancient horses from the Carpathian Basin and possible modern relatives	Genetica 138 (2), 211-218 (2010)
FJ624157		Hungary	Central Europe	ancient domestic	Priskin,K.	Mitochondrial sequence variation in ancient horses from the Carpathian Basin and possible modern relatives	Genetica 138 (2), 211-218 (2010)
FJ624156		Hungary	Central Europe	ancient domestic	Priskin,K.	Mitochondrial sequence variation in ancient horses from the Carpathian Basin and possible modern relatives	Genetica 138 (2), 211-218 (2010)
FJ624155		Hungary	Central Europe	ancient domestic	Priskin,K.	Mitochondrial sequence variation in ancient horses from the Carpathian Basin and possible modern relatives	Genetica 138 (2), 211-218 (2010)
FJ624154		Hungary	Central Europe	ancient domestic	Priskin,K.	Mitochondrial sequence variation in ancient horses from the Carpathian Basin and possible modern relatives	Genetica 138 (2), 211-218 (2010)
FJ624153		Hungary	Central Europe	ancient domestic	Priskin,K.	Mitochondrial sequence variation in ancient horses from the Carpathian Basin and possible modern relatives	Genetica 138 (2), 211-218 (2010)
FJ624152		Hungary	Central Europe	ancient domestic	Priskin,K.	Mitochondrial sequence variation in ancient horses from the Carpathian Basin and possible modern relatives	Genetica 138 (2), 211-218 (2010)
FJ624151		Hungary	Central Europe	ancient domestic	Priskin,K.	Mitochondrial sequence variation in ancient horses from the Carpathian Basin and possible modern relatives	Genetica 138 (2), 211-218 (2010)
FJ624150		Hungary	Central Europe	ancient domestic	Priskin,K.	Mitochondrial sequence variation in ancient horses from the Carpathian Basin and possible modern relatives	Genetica 138 (2), 211-218 (2010)
FJ502839	NingQiang	Shaanxi,China	East Asia	modern domestic	Sun,Y	Phylogenetic research of mtDNA in Chinese Southwest horse breeds	Unpublished
FJ502838	Guizhou(Ceheng)	Guizhou,China	East Asia	modern domestic	Sun,Y	Phylogenetic research of mtDNA in Chinese Southwest horse breeds	Unpublished
FJ502837	Wenshan pony	Yunnan,China	East Asia	modern domestic	Sun,Y	Phylogenetic research of mtDNA in Chinese Southwest horse breeds	Unpublished
FJ502836	Wenshan pony	Yunnan,China	East Asia	modern domestic	Sun,Y	Phylogenetic research of mtDNA in Chinese Southwest horse breeds	Unpublished
FJ502835	Wumeng	Yunnan,China	East Asia	modern domestic	Sun,Y	Phylogenetic research of mtDNA in Chinese Southwest horse breeds	Unpublished
FJ502834	Dali	Yunnan,China	East Asia	modern domestic	Sun,Y	Phylogenetic research of mtDNA in Chinese Southwest horse breeds	Unpublished
FJ502833	Debao pony	Shaanxi,China	East Asia	modern domestic	Sun,Y	Phylogenetic research of mtDNA in Chinese Southwest horse breeds	Unpublished
FJ502832	Ningqiang pony	Shaanxi,China	East Asia	modern domestic	Sun,Y	Phylogenetic research of mtDNA in Chinese Southwest horse breeds	Unpublished
FJ502831	Debao pony	Shaanxi,China	East Asia	modern domestic	Sun,Y	Phylogenetic research of NADH subunit gene in Chinese Southwest horse breeds	Unpublished
FJ502830	Debao pony	Shaanxi,China	East Asia	modern domestic	Sun,Y	Phylogenetic research of NADH subunit gene in Chinese Southwest horse breeds	Unpublished
FJ502829	Wumeng	Yunnan,China	East Asia	modern domestic	Sun,Y	Phylogenetic research of NADH subunit gene in Chinese Southwest horse breeds	Unpublished
FJ502828	Guizhou(Ceheng)	Guizhou,China	East Asia	modern domestic	Sun,Y	Phylogenetic research of NADH subunit gene in Chinese Southwest horse breeds	Unpublished
FJ502827	Debao pony	Shaanxi,China	East Asia	modern domestic	Sun,Y	Phylogenetic research of NADH subunit gene in Chinese Southwest horse breeds	Unpublished
FJ502826	Debao pony	Shaanxi,China	East Asia	modern domestic	Sun,Y	Phylogenetic research of NADH subunit gene in Chinese Southwest horse breeds	Unpublished
FJ392580	Debao pony	Shaanxi,China	East Asia	modern domestic	Jiang,Q.	Phylogenetics of mitochondrial DNA D-loop of Debao dwarf horse	Unpublished
FJ392579	Debao pony	Shaanxi,China	East Asia	modern domestic	Jiang,Q.	Phylogenetics of mitochondrial DNA D-loop of Debao dwarf horse	Unpublished
FJ392578	Debao pony	Shaanxi,China	East Asia	modern domestic	Jiang,Q.	Phylogenetics of mitochondrial DNA D-loop of Debao dwarf horse	Unpublished
FJ392577	Debao pony	Shaanxi,China	East Asia	modern domestic	Jiang,Q.	Phylogenetics of mitochondrial DNA D-loop of Debao dwarf horse	Unpublished
FJ392576	Debao pony	Shaanxi,China	East Asia	modern domestic	Jiang,Q.	Phylogenetics of mitochondrial DNA D-loop of Debao dwarf horse	Unpublished
FJ392575	Debao pony	Shaanxi,China	East Asia	modern domestic	Jiang,Q.	Phylogenetics of mitochondrial DNA D-loop of Debao dwarf horse	Unpublished
FJ392574	Debao pony	Shaanxi,China	East Asia	modern domestic	Jiang,Q.	Phylogenetics of mitochondrial DNA D-loop of Debao dwarf horse	Unpublished
FJ392573	Debao pony	Shaanxi,China	East Asia	modern domestic	Jiang,Q.	Phylogenetics of mitochondrial DNA D-loop of Debao dwarf horse	Unpublished
FJ392572	Debao pony	Shaanxi,China	East Asia	modern domestic	Jiang,Q.	Phylogenetics of mitochondrial DNA D-loop of Debao dwarf horse	Unpublished
FJ392571	Debao pony	Shaanxi,China	East Asia	modern domestic	Jiang,Q.	Phylogenetics of mitochondrial DNA D-loop of Debao dwarf horse	Unpublished
FJ392570	Debao pony	Shaanxi,China	East Asia	modern domestic	Jiang,Q.	Phylogenetics of mitochondrial DNA D-loop of Debao dwarf horse	Unpublished
FJ392569	Debao pony	Shaanxi,China	East Asia	modern domestic	Jiang,Q.	Phylogenetics of mitochondrial DNA D-loop of Debao dwarf horse	Unpublished
FJ392568	Debao pony	Shaanxi,China	East Asia	modern domestic	Jiang,Q.	Phylogenetics of mitochondrial DNA D-loop of Debao dwarf horse	Unpublished
FJ392567	Debao pony	Shaanxi,China	East Asia	modern domestic	Jiang,Q.	Phylogenetics of mitochondrial DNA D-loop of Debao dwarf horse	Unpublished
FJ392566	Debao pony	Shaanxi,China	East Asia	modern domestic	Jiang,Q.	Phylogenetics of mitochondrial DNA D-loop of Debao dwarf horse	Unpublished
FJ392565	Debao pony	Shaanxi,China	East Asia	modern domestic	Jiang,Q.	Phylogenetics of mitochondrial DNA D-loop of Debao dwarf horse	Unpublished
FJ392564	Debao pony	Shaanxi,China	East Asia	modern domestic	Jiang,Q.	Phylogenetics of mitochondrial DNA D-loop of Debao dwarf horse	Unpublished
FJ392563	Debao pony	Shaanxi,China	East Asia	modern domestic	Jiang,Q.	Phylogenetics of mitochondrial DNA D-loop of Debao dwarf horse	Unpublished
FJ392562	Debao pony	Shaanxi,China	East Asia	modern domestic	Jiang,Q.	Phylogenetics of mitochondrial DNA D-loop of Debao dwarf horse	Unpublished
EU931609		Henan,China	East Asia	ancient domestic	Cai,D.	Ancient DNA provides new insights into the origin of the Chinese domestic horse	J. Archaeol. Sci. 36 (3), 835-842 (2009)
EU931608		Ningxia,China	East Asia	ancient domestic	Cai,D.	Ancient DNA provides new insights into the origin of the Chinese domestic horse	J. Archaeol. Sci. 36 (3), 835-842 (2009)
EU931607		Ningxia,China	East Asia	ancient domestic	Cai,D.	Ancient DNA provides new insights into the origin of the Chinese domestic horse	J. Archaeol. Sci. 36 (3), 835-842 (2009)
EU931606		Inner Mongolia,China	East Asia	ancient domestic	Cai,D.	Ancient DNA provides new insights into the origin of the Chinese domestic horse	J. Archaeol. Sci. 36 (3), 835-842 (2009)
EU931605		Inner Mongolia,China	East Asia	ancient domestic	Cai,D.	Ancient DNA provides new insights into the origin of the Chinese domestic horse	J. Archaeol. Sci. 36 (3), 835-842 (2009)
EU931604		Inner Mongolia,China	East Asia	ancient domestic	Cai,D.	Ancient DNA provides new insights into the origin of the Chinese domestic horse	J. Archaeol. Sci. 36 (3), 835-842 (2009)
EU931603		Inner Mongolia,China	East Asia	ancient domestic	Cai,D.	Ancient DNA provides new insights into the origin of the Chinese domestic horse	J. Archaeol. Sci. 36 (3), 835-842 (2009)
EU931602		Inner Mongolia,China	East Asia	ancient domestic	Cai,D.	Ancient DNA provides new insights into the origin of the Chinese domestic horse	J. Archaeol. Sci. 36 (3), 835-842 (2009)
EU931601		Inner Mongolia,China	East Asia	ancient domestic	Cai,D.	Ancient DNA provides new insights into the origin of the Chinese domestic horse	J. Archaeol. Sci. 36 (3), 835-842 (2009)
EU931600		Inner Mongolia,China	East Asia	ancient domestic	Cai,D.	Ancient DNA provides new insights into the origin of the Chinese domestic horse	J. Archaeol. Sci. 36 (3), 835-842 (2009)
EU931599		Inner Mongolia,China	East Asia	ancient domestic	Cai,D.	Ancient DNA provides new insights into the origin of the Chinese domestic horse	J. Archaeol. Sci. 36 (3), 835-842 (2009)
EU931598		Inner Mongolia,China	East Asia	ancient domestic	Cai,D.	Ancient DNA provides new insights into the origin of the Chinese domestic horse	J. Archaeol. Sci. 36 (3), 835-842 (2009)
EU931597		Inner Mongolia,China	East Asia	ancient domestic	Cai,D.	Ancient DNA provides new insights into the origin of the Chinese domestic horse	J. Archaeol. Sci. 36 (3), 835-842 (2009)
EU931596		Inner Mongolia,China	East Asia	ancient domestic	Cai,D.	Ancient DNA provides new insights into the origin of the Chinese domestic horse	J. Archaeol. Sci. 36 (3), 835-842 (2009)
EU931595		Inner Mongolia,China	East Asia	ancient domestic	Cai,D.	Ancient DNA provides new insights into the origin of the Chinese domestic horse	J. Archaeol. Sci. 36 (3), 835-842 (2009)
EU931594		Inner Mongolia,China	East Asia	ancient domestic	Cai,D.	Ancient DNA provides new insights into the origin of the Chinese domestic horse	J. Archaeol. Sci. 36 (3), 835-842 (2009)
EU931593		Inner Mongolia,China	East Asia	ancient domestic	Cai,D.	Ancient DNA provides new insights into the origin of the Chinese domestic horse	J. Archaeol. Sci. 36 (3), 835-842 (2009)
EU931592		Inner Mongolia,China	East Asia	ancient domestic	Cai,D.	Ancient DNA provides new insights into the origin of the Chinese domestic horse	J. Archaeol. Sci. 36 (3), 835-842 (2009)
EU931591		Inner Mongolia,China	East Asia	ancient domestic	Cai,D.	Ancient DNA provides new insights into the origin of the Chinese domestic horse	J. Archaeol. Sci. 36 (3), 835-842 (2009)
EU931590		Inner Mongolia,China	East Asia	ancient domestic	Cai,D.	Ancient DNA provides new insights into the origin of the Chinese domestic horse	J. Archaeol. Sci. 36 (3), 835-842 (2009)
EU931589		Inner Mongolia,China	East Asia	ancient domestic	Cai,D.	Ancient DNA provides new insights into the origin of the Chinese domestic horse	J. Archaeol. Sci. 36 (3), 835-842 (2009)
EU931588		Inner Mongolia,China	East Asia	ancient domestic	Cai,D.	Ancient DNA provides new insights into the origin of the Chinese domestic horse	J. Archaeol. Sci. 36 (3), 835-842 (2009)
EU931587		Inner Mongolia,China	East Asia	ancient domestic	Cai,D.	Ancient DNA provides new insights into the origin of the Chinese domestic horse	J. Archaeol. Sci. 36 (3), 835-842 (2009)
EU931586		Inner Mongolia,China	East Asia	ancient domestic	Cai,D.	Ancient DNA provides new insights into the origin of the Chinese domestic horse	J. Archaeol. Sci. 36 (3), 835-842 (2009)
EU931585		Inner Mongolia,China	East Asia	ancient domestic	Cai,D.	Ancient DNA provides new insights into the origin of the Chinese domestic horse	J. Archaeol. Sci. 36 (3), 835-842 (2009)
EU931584		Inner Mongolia,China	East Asia	ancient domestic	Cai,D.	Ancient DNA provides new insights into the origin of the Chinese domestic horse	J. Archaeol. Sci. 36 (3), 835-842 (2009)
EU831239	Sicilian Indigenous	Italy	South Europe	modern domestic	Zuccaro,A.	Mitochondrial DNA sequence variation in Sicilian autochthonous horses	Unpublished
EU831238	Sanfratellano	Italy	South Europe	modern domestic	Zuccaro,A.	Mitochondrial DNA sequence variation in Sicilian autochthonous horses	Unpublished
EU831237	Sicilian Indigenous	Italy	South Europe	modern domestic	Zuccaro,A.	Mitochondrial DNA sequence variation in Sicilian autochthonous horses	Unpublished
EU831235	Sicilian Indigenous	Italy	South Europe	modern domestic	Zuccaro,A.	Mitochondrial DNA sequence variation in Sicilian autochthonous horses	Unpublished
EU831234	Sanfratellano	Italy	South Europe	modern domestic	Zuccaro,A.	Mitochondrial DNA sequence variation in Sicilian autochthonous horses	Unpublished
EU826536	Debao pony	Guangxi,China	East Asia	modern domestic	Jiang,Q.	Phylogenetic analysis of the Chinese dwarf horse with mtDNA D-Loop	Unpublished
EU750731	Sicilian Indigenous	Italy	South Europe	modern domestic	Zuccaro,A.	Mitochondrial DNA sequence variation in Sicilian autochthonous horses	Unpublished
EU750730	Sanfratellano	Italy	South Europe	modern domestic	Zuccaro,A.	Mitochondrial DNA sequence variation in Sicilian autochthonous horses	Unpublished
EU750729	Sicilian Oriental Purebred	Italy	South Europe	modern domestic	Zuccaro,A.	Mitochondrial DNA sequence variation in Sicilian autochthonous horses	Unpublished
EU750728	Sicilian Indigenous	Italy	South Europe	modern domestic	Zuccaro,A.	Mitochondrial DNA sequence variation in Sicilian autochthonous horses	Unpublished
EU750727	Sicilian Indigenous	Italy	South Europe	modern domestic	Zuccaro,A.	Mitochondrial DNA sequence variation in Sicilian autochthonous horses	Unpublished
EU750726	Sanfratellano	Italy	South Europe	modern domestic	Zuccaro,A.	Mitochondrial DNA sequence variation in Sicilian autochthonous horses	Unpublished
EU750725	Sanfratellano	Italy	South Europe	modern domestic	Zuccaro,A.	Mitochondrial DNA sequence variation in Sicilian autochthonous horses	Unpublished
EU750724	Sanfratellano	Italy	South Europe	modern domestic	Zuccaro,A.	Mitochondrial DNA sequence variation in Sicilian autochthonous horses	Unpublished
EU750723	Sanfratellano	Italy	South Europe	modern domestic	Zuccaro,A.	Mitochondrial DNA sequence variation in Sicilian autochthonous horses	Unpublished
EU750722	Sanfratellano	Italy	South Europe	modern domestic	Zuccaro,A.	Mitochondrial DNA sequence variation in Sicilian autochthonous horses	Unpublished
EU750721	Sicilian Indigenous	Italy	South Europe	modern domestic	Zuccaro,A.	Mitochondrial DNA sequence variation in Sicilian autochthonous horses	Unpublished
EU750720	Sanfratellano	Italy	South Europe	modern domestic	Zuccaro,A.	Mitochondrial DNA sequence variation in Sicilian autochthonous horses	Unpublished
EU750719	Sicilian Indigenous	Italy	South Europe	modern domestic	Zuccaro,A.	Mitochondrial DNA sequence variation in Sicilian autochthonous horses	Unpublished
EU750718	Sicilian Indigenous	Italy	South Europe	modern domestic	Zuccaro,A.	Mitochondrial DNA sequence variation in Sicilian autochthonous horses	Unpublished
EU750717	Sanfratellano	Italy	South Europe	modern domestic	Zuccaro,A.	Mitochondrial DNA sequence variation in Sicilian autochthonous horses	Unpublished
EU750716	Sicilian Indigenous	Italy	South Europe	modern domestic	Zuccaro,A.	Mitochondrial DNA sequence variation in Sicilian autochthonous horses	Unpublished
EU727153	Southwest	Yunnan,China	East Asia	modern domestic	Sai,N.	Direct Submission	Submitted (17-MAY-2008) Science and Animal Medicine, Inner Mongolia Agricultural University, Huhhot, Inner Mongolia 010018, China
EU656142	Debao pony	Guangxi,China	East Asia	modern domestic	Sai,N.	Direct Submission	Submitted (17-MAY-2008) Science and Animal Medicine, Inner Mongolia Agricultural University, Huhhot, Inner Mongolia 010018, China
EU604817	Sicilian Indigenous	Italy	South Europe	modern domestic	Zuccaro,A.	Mitochondrial DNA sequence variation in Sicilian autochthonous horses	Unpublished
EU604816	Sicilian Indigenous	Italy	South Europe	modern domestic	Zuccaro,A.	Mitochondrial DNA sequence variation in Sicilian autochthonous horses	Unpublished
EU604815	Sicilian Indigenous	Italy	South Europe	modern domestic	Zuccaro,A.	Mitochondrial DNA sequence variation in Sicilian autochthonous horses	Unpublished
EU599186	Debao pony	Guangxi,China	East Asia	modern domestic	Jiang,Q.	Direct Submission	Submitted (28-MAR-2008) College of Animal Science and Technology, Guangxi University, 100 Daxue Road, Nanning, Guangxi 530004, China
EU580172	Thoroughbred	British	West Europe	modern domestic	Bower,M.A.	The cosmopolitan maternal heritage of the Thoroughbred racehorse breed shows a significant contribution from British and Irish native mares	Biol. Lett. 7 (2), 316-320 (2011)
EU580171	Thoroughbred	British	West Europe	modern domestic	Bower,M.A.	The cosmopolitan maternal heritage of the Thoroughbred racehorse breed shows a significant contribution from British and Irish native mares	Biol. Lett. 7 (2), 316-320 (2011)
EU580170	Thoroughbred	British	West Europe	modern domestic	Bower,M.A.	The cosmopolitan maternal heritage of the Thoroughbred racehorse breed shows a significant contribution from British and Irish native mares	Biol. Lett. 7 (2), 316-320 (2011)
EU580169	Thoroughbred	British	West Europe	modern domestic	Bower,M.A.	The cosmopolitan maternal heritage of the Thoroughbred racehorse breed shows a significant contribution from British and Irish native mares	Biol. Lett. 7 (2), 316-320 (2011)
EU580168	Thoroughbred	British	West Europe	modern domestic	Bower,M.A.	The cosmopolitan maternal heritage of the Thoroughbred racehorse breed shows a significant contribution from British and Irish native mares	Biol. Lett. 7 (2), 316-320 (2011)
EU580167	Thoroughbred	British	West Europe	modern domestic	Bower,M.A.	The cosmopolitan maternal heritage of the Thoroughbred racehorse breed shows a significant contribution from British and Irish native mares	Biol. Lett. 7 (2), 316-320 (2011)
EU580166	Thoroughbred	British	West Europe	modern domestic	Bower,M.A.	The cosmopolitan maternal heritage of the Thoroughbred racehorse breed shows a significant contribution from British and Irish native mares	Biol. Lett. 7 (2), 316-320 (2011)
EU580165	Thoroughbred	British	West Europe	modern domestic	Bower,M.A.	The cosmopolitan maternal heritage of the Thoroughbred racehorse breed shows a significant contribution from British and Irish native mares	Biol. Lett. 7 (2), 316-320 (2011)
EU580164	Thoroughbred	British	West Europe	modern domestic	Bower,M.A.	The cosmopolitan maternal heritage of the Thoroughbred racehorse breed shows a significant contribution from British and Irish native mares	Biol. Lett. 7 (2), 316-320 (2011)
EU580163	Thoroughbred	British	West Europe	modern domestic	Bower,M.A.	The cosmopolitan maternal heritage of the Thoroughbred racehorse breed shows a significant contribution from British and Irish native mares	Biol. Lett. 7 (2), 316-320 (2011)
EU580162	Thoroughbred	British	West Europe	modern domestic	Bower,M.A.	The cosmopolitan maternal heritage of the Thoroughbred racehorse breed shows a significant contribution from British and Irish native mares	Biol. Lett. 7 (2), 316-320 (2011)
EU580161	Thoroughbred	British	West Europe	modern domestic	Bower,M.A.	The cosmopolitan maternal heritage of the Thoroughbred racehorse breed shows a significant contribution from British and Irish native mares	Biol. Lett. 7 (2), 316-320 (2011)
EU580160	Thoroughbred	British	West Europe	modern domestic	Bower,M.A.	The cosmopolitan maternal heritage of the Thoroughbred racehorse breed shows a significant contribution from British and Irish native mares	Biol. Lett. 7 (2), 316-320 (2011)
EU580159	Thoroughbred	British	West Europe	modern domestic	Bower,M.A.	The cosmopolitan maternal heritage of the Thoroughbred racehorse breed shows a significant contribution from British and Irish native mares	Biol. Lett. 7 (2), 316-320 (2011)
EU580158	Thoroughbred	British	West Europe	modern domestic	Bower,M.A.	The cosmopolitan maternal heritage of the Thoroughbred racehorse breed shows a significant contribution from British and Irish native mares	Biol. Lett. 7 (2), 316-320 (2011)
EU580157	Thoroughbred	British	West Europe	modern domestic	Bower,M.A.	The cosmopolitan maternal heritage of the Thoroughbred racehorse breed shows a significant contribution from British and Irish native mares	Biol. Lett. 7 (2), 316-320 (2011)
EU580156	Thoroughbred	British	West Europe	modern domestic	Bower,M.A.	The cosmopolitan maternal heritage of the Thoroughbred racehorse breed shows a significant contribution from British and Irish native mares	Biol. Lett. 7 (2), 316-320 (2011)
EU580155	Thoroughbred	British	West Europe	modern domestic	Bower,M.A.	The cosmopolitan maternal heritage of the Thoroughbred racehorse breed shows a significant contribution from British and Irish native mares	Biol. Lett. 7 (2), 316-320 (2011)
EU580154	Thoroughbred	British	West Europe	modern domestic	Bower,M.A.	The cosmopolitan maternal heritage of the Thoroughbred racehorse breed shows a significant contribution from British and Irish native mares	Biol. Lett. 7 (2), 316-320 (2011)
EU580153	Thoroughbred	British	West Europe	modern domestic	Bower,M.A.	The cosmopolitan maternal heritage of the Thoroughbred racehorse breed shows a significant contribution from British and Irish native mares	Biol. Lett. 7 (2), 316-320 (2011)
EU580152	Thoroughbred	British	West Europe	modern domestic	Bower,M.A.	The cosmopolitan maternal heritage of the Thoroughbred racehorse breed shows a significant contribution from British and Irish native mares	Biol. Lett. 7 (2), 316-320 (2011)
EU580151	Thoroughbred	British	West Europe	modern domestic	Bower,M.A.	The cosmopolitan maternal heritage of the Thoroughbred racehorse breed shows a significant contribution from British and Irish native mares	Biol. Lett. 7 (2), 316-320 (2011)
EU580150	Thoroughbred	British	West Europe	modern domestic	Bower,M.A.	The cosmopolitan maternal heritage of the Thoroughbred racehorse breed shows a significant contribution from British and Irish native mares	Biol. Lett. 7 (2), 316-320 (2011)
EU580149	Thoroughbred	British	West Europe	modern domestic	Bower,M.A.	The cosmopolitan maternal heritage of the Thoroughbred racehorse breed shows a significant contribution from British and Irish native mares	Biol. Lett. 7 (2), 316-320 (2011)
EU580148	Thoroughbred	British	West Europe	modern domestic	Bower,M.A.	The cosmopolitan maternal heritage of the Thoroughbred racehorse breed shows a significant contribution from British and Irish native mares	Biol. Lett. 7 (2), 316-320 (2011)
EU569297	Sanfratellano	Italy	South Europe	modern domestic	Zuccaro,A.	Mitochondrial DNA sequence variation in Sicilian autochthonous horses	Unpublished
EU559585		Hungary	Central Europe	ancient domestic	Priskin,K.	Mitochondrial sequence variation in ancient horses of the Carpathian Basin	Unpublished
EU559584		Hungary	Central Europe	ancient domestic	Priskin,K.	Mitochondrial sequence variation in ancient horses of the Carpathian Basin	Unpublished
EU559583		Hungary	Central Europe	ancient domestic	Priskin,K.	Mitochondrial sequence variation in ancient horses of the Carpathian Basin	Unpublished
EU559582		Hungary	Central Europe	ancient domestic	Priskin,K.	Mitochondrial sequence variation in ancient horses of the Carpathian Basin	Unpublished
EU559581		Hungary	Central Europe	ancient domestic	Priskin,K.	Mitochondrial sequence variation in ancient horses of the Carpathian Basin	Unpublished
EU559580		Hungary	Central Europe	ancient domestic	Priskin,K.	Mitochondrial sequence variation in ancient horses of the Carpathian Basin	Unpublished
EU559579		Hungary	Central Europe	ancient domestic	Priskin,K.	Mitochondrial sequence variation in ancient horses of the Carpathian Basin	Unpublished
EU559578		Hungary	Central Europe	ancient domestic	Priskin,K.	Mitochondrial sequence variation in ancient horses of the Carpathian Basin	Unpublished
EU559577		Hungary	Central Europe	ancient domestic	Priskin,K.	Mitochondrial sequence variation in ancient horses of the Carpathian Basin	Unpublished
EU559576		Hungary	Central Europe	ancient domestic	Priskin,K.	Mitochondrial sequence variation in ancient horses of the Carpathian Basin	Unpublished
EU559575		Hungary	Central Europe	ancient domestic	Priskin,K.	Mitochondrial sequence variation in ancient horses of the Carpathian Basin	Unpublished
EU256622	Pura Raza Espanola	Spain	South Europe	modern domestic	Perez-Gutierrez,L.M.	Genetic analysis of the Hispano-Breton heavy horse	Anim. Genet. 39 (5), 506-514 (2008)
EU256621	Pura Raza Espanola	Spain	South Europe	modern domestic	Perez-Gutierrez,L.M.	Genetic analysis of the Hispano-Breton heavy horse	Anim. Genet. 39 (5), 506-514 (2008)
EU256620	Pura Raza Espanola	Spain	South Europe	modern domestic	Perez-Gutierrez,L.M.	Genetic analysis of the Hispano-Breton heavy horse	Anim. Genet. 39 (5), 506-514 (2008)
EU256619	Pura Raza Espanola	Spain	South Europe	modern domestic	Perez-Gutierrez,L.M.	Genetic analysis of the Hispano-Breton heavy horse	Anim. Genet. 39 (5), 506-514 (2008)
EU256618	Pura Raza Espanola	Spain	South Europe	modern domestic	Perez-Gutierrez,L.M.	Genetic analysis of the Hispano-Breton heavy horse	Anim. Genet. 39 (5), 506-514 (2008)
EU256617	Pura Raza Espanola	Spain	South Europe	modern domestic	Perez-Gutierrez,L.M.	Genetic analysis of the Hispano-Breton heavy horse	Anim. Genet. 39 (5), 506-514 (2008)
EU256616	Pura Raza Espanola	Spain	South Europe	modern domestic	Perez-Gutierrez,L.M.	Genetic analysis of the Hispano-Breton heavy horse	Anim. Genet. 39 (5), 506-514 (2008)
EU256615	Pura Raza Espanola	Spain	South Europe	modern domestic	Perez-Gutierrez,L.M.	Genetic analysis of the Hispano-Breton heavy horse	Anim. Genet. 39 (5), 506-514 (2008)
EU256614	Pura Raza Espanola	Spain	South Europe	modern domestic	Perez-Gutierrez,L.M.	Genetic analysis of the Hispano-Breton heavy horse	Anim. Genet. 39 (5), 506-514 (2008)
EU256613	Pura Raza Espanola	Spain	South Europe	modern domestic	Perez-Gutierrez,L.M.	Genetic analysis of the Hispano-Breton heavy horse	Anim. Genet. 39 (5), 506-514 (2008)
EU256612	Pura Raza Espanola	Spain	South Europe	modern domestic	Perez-Gutierrez,L.M.	Genetic analysis of the Hispano-Breton heavy horse	Anim. Genet. 39 (5), 506-514 (2008)
EU256611	Pura Raza Espanola	Spain	South Europe	modern domestic	Perez-Gutierrez,L.M.	Genetic analysis of the Hispano-Breton heavy horse	Anim. Genet. 39 (5), 506-514 (2008)
EU256610	Pura Raza Espanola	Spain	South Europe	modern domestic	Perez-Gutierrez,L.M.	Genetic analysis of the Hispano-Breton heavy horse	Anim. Genet. 39 (5), 506-514 (2008)
EU256609	Pura Raza Espanola	Spain	South Europe	modern domestic	Perez-Gutierrez,L.M.	Genetic analysis of the Hispano-Breton heavy horse	Anim. Genet. 39 (5), 506-514 (2008)
EU256608	Pura Raza Espanola	Spain	South Europe	modern domestic	Perez-Gutierrez,L.M.	Genetic analysis of the Hispano-Breton heavy horse	Anim. Genet. 39 (5), 506-514 (2008)
EU256607	Pura Raza Espanola	Spain	South Europe	modern domestic	Perez-Gutierrez,L.M.	Genetic analysis of the Hispano-Breton heavy horse	Anim. Genet. 39 (5), 506-514 (2008)
EU256606	Pura Raza Espanola	Spain	South Europe	modern domestic	Perez-Gutierrez,L.M.	Genetic analysis of the Hispano-Breton heavy horse	Anim. Genet. 39 (5), 506-514 (2008)
EU256605	Hispano-Breton	Spain	South Europe	modern domestic	Perez-Gutierrez,L.M.	Genetic analysis of the Hispano-Breton heavy horse	Anim. Genet. 39 (5), 506-514 (2008)
EU256604	Hispano-Breton	Spain	South Europe	modern domestic	Perez-Gutierrez,L.M.	Genetic analysis of the Hispano-Breton heavy horse	Anim. Genet. 39 (5), 506-514 (2008)
EU256603	Hispano-Breton	Spain	South Europe	modern domestic	Perez-Gutierrez,L.M.	Genetic analysis of the Hispano-Breton heavy horse	Anim. Genet. 39 (5), 506-514 (2008)
EU256602	Hispano-Breton	Spain	South Europe	modern domestic	Perez-Gutierrez,L.M.	Genetic analysis of the Hispano-Breton heavy horse	Anim. Genet. 39 (5), 506-514 (2008)
EU256601	Hispano-Breton	Spain	South Europe	modern domestic	Perez-Gutierrez,L.M.	Genetic analysis of the Hispano-Breton heavy horse	Anim. Genet. 39 (5), 506-514 (2008)
EU256600	Hispano-Breton	Spain	South Europe	modern domestic	Perez-Gutierrez,L.M.	Genetic analysis of the Hispano-Breton heavy horse	Anim. Genet. 39 (5), 506-514 (2008)
EU256599	Hispano-Breton	Spain	South Europe	modern domestic	Perez-Gutierrez,L.M.	Genetic analysis of the Hispano-Breton heavy horse	Anim. Genet. 39 (5), 506-514 (2008)
EU256598	Hispano-Breton	Spain	South Europe	modern domestic	Perez-Gutierrez,L.M.	Genetic analysis of the Hispano-Breton heavy horse	Anim. Genet. 39 (5), 506-514 (2008)
EU256597	Hispano-Breton	Spain	South Europe	modern domestic	Perez-Gutierrez,L.M.	Genetic analysis of the Hispano-Breton heavy horse	Anim. Genet. 39 (5), 506-514 (2008)
EU256596	Hispano-Breton	Spain	South Europe	modern domestic	Perez-Gutierrez,L.M.	Genetic analysis of the Hispano-Breton heavy horse	Anim. Genet. 39 (5), 506-514 (2008)
EU256595	Hispano-Breton	Spain	South Europe	modern domestic	Perez-Gutierrez,L.M.	Genetic analysis of the Hispano-Breton heavy horse	Anim. Genet. 39 (5), 506-514 (2008)
EU256594	Hispano-Breton	Spain	South Europe	modern domestic	Perez-Gutierrez,L.M.	Genetic analysis of the Hispano-Breton heavy horse	Anim. Genet. 39 (5), 506-514 (2008)
EU256593	Hispano-Breton	Spain	South Europe	modern domestic	Perez-Gutierrez,L.M.	Genetic analysis of the Hispano-Breton heavy horse	Anim. Genet. 39 (5), 506-514 (2008)
EU256592	Hispano-Breton	Spain	South Europe	modern domestic	Perez-Gutierrez,L.M.	Genetic analysis of the Hispano-Breton heavy horse	Anim. Genet. 39 (5), 506-514 (2008)
EU256591	Hispano-Breton	Spain	South Europe	modern domestic	Perez-Gutierrez,L.M.	Genetic analysis of the Hispano-Breton heavy horse	Anim. Genet. 39 (5), 506-514 (2008)
EU256590	Hispano-Breton	Spain	South Europe	modern domestic	Perez-Gutierrez,L.M.	Genetic analysis of the Hispano-Breton heavy horse	Anim. Genet. 39 (5), 506-514 (2008)
EU256589	Hispano-Breton	Spain	South Europe	modern domestic	Perez-Gutierrez,L.M.	Genetic analysis of the Hispano-Breton heavy horse	Anim. Genet. 39 (5), 506-514 (2008)
EU256588	Hispano-Breton	Spain	South Europe	modern domestic	Perez-Gutierrez,L.M.	Genetic analysis of the Hispano-Breton heavy horse	Anim. Genet. 39 (5), 506-514 (2008)
EU256587	Hispano-Breton	Spain	South Europe	modern domestic	Perez-Gutierrez,L.M.	Genetic analysis of the Hispano-Breton heavy horse	Anim. Genet. 39 (5), 506-514 (2008)
EU256586	Hispano-Breton	Spain	South Europe	modern domestic	Perez-Gutierrez,L.M.	Genetic analysis of the Hispano-Breton heavy horse	Anim. Genet. 39 (5), 506-514 (2008)
EU256585	Hispano-Breton	Spain	South Europe	modern domestic	Perez-Gutierrez,L.M.	Genetic analysis of the Hispano-Breton heavy horse	Anim. Genet. 39 (5), 506-514 (2008)
EU256584	Hispano-Breton	Spain	South Europe	modern domestic	Perez-Gutierrez,L.M.	Genetic analysis of the Hispano-Breton heavy horse	Anim. Genet. 39 (5), 506-514 (2008)
EU256583	Hispano-Breton	Spain	South Europe	modern domestic	Perez-Gutierrez,L.M.	Genetic analysis of the Hispano-Breton heavy horse	Anim. Genet. 39 (5), 506-514 (2008)
EU256582	Hispano-Breton	Spain	South Europe	modern domestic	Perez-Gutierrez,L.M.	Genetic analysis of the Hispano-Breton heavy horse	Anim. Genet. 39 (5), 506-514 (2008)
EU256581	Hispano-Breton	Spain	South Europe	modern domestic	Perez-Gutierrez,L.M.	Genetic analysis of the Hispano-Breton heavy horse	Anim. Genet. 39 (5), 506-514 (2008)
EU256580	Hispano-Breton	Spain	South Europe	modern domestic	Perez-Gutierrez,L.M.	Genetic analysis of the Hispano-Breton heavy horse	Anim. Genet. 39 (5), 506-514 (2008)
EU256579	Hispano-Breton	Spain	South Europe	modern domestic	Perez-Gutierrez,L.M.	Genetic analysis of the Hispano-Breton heavy horse	Anim. Genet. 39 (5), 506-514 (2008)
EU256578	Hispano-Breton	Spain	South Europe	modern domestic	Perez-Gutierrez,L.M.	Genetic analysis of the Hispano-Breton heavy horse	Anim. Genet. 39 (5), 506-514 (2008)
EU256577	Hispano-Breton	Spain	South Europe	modern domestic	Perez-Gutierrez,L.M.	Genetic analysis of the Hispano-Breton heavy horse	Anim. Genet. 39 (5), 506-514 (2008)
EU256576	Hispano-Breton	Spain	South Europe	modern domestic	Perez-Gutierrez,L.M.	Genetic analysis of the Hispano-Breton heavy horse	Anim. Genet. 39 (5), 506-514 (2008)
EU256575	Hispano-Breton	Spain	South Europe	modern domestic	Perez-Gutierrez,L.M.	Genetic analysis of the Hispano-Breton heavy horse	Anim. Genet. 39 (5), 506-514 (2008)
EU256574	Hispano-Breton	Spain	South Europe	modern domestic	Perez-Gutierrez,L.M.	Genetic analysis of the Hispano-Breton heavy horse	Anim. Genet. 39 (5), 506-514 (2008)
EU256573	Hispano-Breton	Spain	South Europe	modern domestic	Perez-Gutierrez,L.M.	Genetic analysis of the Hispano-Breton heavy horse	Anim. Genet. 39 (5), 506-514 (2008)
EU256572	Hispano-Breton	Spain	South Europe	modern domestic	Perez-Gutierrez,L.M.	Genetic analysis of the Hispano-Breton heavy horse	Anim. Genet. 39 (5), 506-514 (2008)
EU256571	Hispano-Breton	Spain	South Europe	modern domestic	Perez-Gutierrez,L.M.	Genetic analysis of the Hispano-Breton heavy horse	Anim. Genet. 39 (5), 506-514 (2008)
EU203858	Ningqiang pony	Shaanxi,China	East Asia	modern domestic	Lei,C.Z.	Multiple maternal origins of native modern and ancient horse populations in China	Anim. Genet. (2009) In press
EU203857	Ningqiang pony	Shaanxi,China	East Asia	modern domestic	Lei,C.Z.	Multiple maternal origins of native modern and ancient horse populations in China	Anim. Genet. (2009) In press
EU203856	Ningqiang pony	Shaanxi,China	East Asia	modern domestic	Lei,C.Z.	Multiple maternal origins of native modern and ancient horse populations in China	Anim. Genet. (2009) In press
EU203855	Ningqiang pony	Shaanxi,China	East Asia	modern domestic	Lei,C.Z.	Multiple maternal origins of native modern and ancient horse populations in China	Anim. Genet. (2009) In press
EU203854	Ningqiang pony	Shaanxi,China	East Asia	modern domestic	Lei,C.Z.	Multiple maternal origins of native modern and ancient horse populations in China	Anim. Genet. (2009) In press
EU203853	Ningqiang pony	Shaanxi,China	East Asia	modern domestic	Lei,C.Z.	Multiple maternal origins of native modern and ancient horse populations in China	Anim. Genet. (2009) In press
EU203852	Ningqiang pony	Shaanxi,China	East Asia	modern domestic	Lei,C.Z.	Multiple maternal origins of native modern and ancient horse populations in China	Anim. Genet. (2009) In press
EU203851	Ningqiang pony	Shaanxi,China	East Asia	modern domestic	Lei,C.Z.	Multiple maternal origins of native modern and ancient horse populations in China	Anim. Genet. (2009) In press
EU203850	Ningqiang pony	Shaanxi,China	East Asia	modern domestic	Lei,C.Z.	Multiple maternal origins of native modern and ancient horse populations in China	Anim. Genet. (2009) In press
EU203849	Ningqiang pony	Shaanxi,China	East Asia	modern domestic	Lei,C.Z.	Multiple maternal origins of native modern and ancient horse populations in China	Anim. Genet. (2009) In press
EU203848	Ningqiang pony	Shaanxi,China	East Asia	modern domestic	Lei,C.Z.	Multiple maternal origins of native modern and ancient horse populations in China	Anim. Genet. (2009) In press
EU203847	Ningqiang pony	Shaanxi,China	East Asia	modern domestic	Lei,C.Z.	Multiple maternal origins of native modern and ancient horse populations in China	Anim. Genet. (2009) In press
EU203846	Ningqiang pony	Shaanxi,China	East Asia	modern domestic	Lei,C.Z.	Multiple maternal origins of native modern and ancient horse populations in China	Anim. Genet. (2009) In press
EU203845	Ningqiang pony	Shaanxi,China	East Asia	modern domestic	Lei,C.Z.	Multiple maternal origins of native modern and ancient horse populations in China	Anim. Genet. (2009) In press
EU203844	Ningqiang pony	Shaanxi,China	East Asia	modern domestic	Lei,C.Z.	Multiple maternal origins of native modern and ancient horse populations in China	Anim. Genet. (2009) In press
EU203843	Ningqiang pony	Shaanxi,China	East Asia	modern domestic	Lei,C.Z.	Multiple maternal origins of native modern and ancient horse populations in China	Anim. Genet. (2009) In press
EU203842	Ningqiang pony	Shaanxi,China	East Asia	modern domestic	Lei,C.Z.	Multiple maternal origins of native modern and ancient horse populations in China	Anim. Genet. (2009) In press
EU203841	Ningqiang pony	Shaanxi,China	East Asia	modern domestic	Lei,C.Z.	Multiple maternal origins of native modern and ancient horse populations in China	Anim. Genet. (2009) In press
EU203840	Ningqiang pony	Shaanxi,China	East Asia	modern domestic	Lei,C.Z.	Multiple maternal origins of native modern and ancient horse populations in China	Anim. Genet. (2009) In press
EU203839	Ningqiang pony	Shaanxi,China	East Asia	modern domestic	Lei,C.Z.	Multiple maternal origins of native modern and ancient horse populations in China	Anim. Genet. (2009) In press
EU203838	Ningqiang pony	Shaanxi,China	East Asia	modern domestic	Lei,C.Z.	Multiple maternal origins of native modern and ancient horse populations in China	Anim. Genet. (2009) In press
EU203837	Ningqiang pony	Shaanxi,China	East Asia	modern domestic	Lei,C.Z.	Multiple maternal origins of native modern and ancient horse populations in China	Anim. Genet. (2009) In press
EU203836	Ningqiang pony	Shaanxi,China	East Asia	modern domestic	Lei,C.Z.	Multiple maternal origins of native modern and ancient horse populations in China	Anim. Genet. (2009) In press
EU203835	Ningqiang pony	Shaanxi,China	East Asia	modern domestic	Lei,C.Z.	Multiple maternal origins of native modern and ancient horse populations in China	Anim. Genet. (2009) In press
EU203834	Ningqiang pony	Shaanxi,China	East Asia	modern domestic	Lei,C.Z.	Multiple maternal origins of native modern and ancient horse populations in China	Anim. Genet. (2009) In press
EU203833	Ningqiang pony	Shaanxi,China	East Asia	modern domestic	Lei,C.Z.	Multiple maternal origins of native modern and ancient horse populations in China	Anim. Genet. (2009) In press
EU203832	Ningqiang pony	Shaanxi,China	East Asia	modern domestic	Lei,C.Z.	Multiple maternal origins of native modern and ancient horse populations in China	Anim. Genet. (2009) In press
EU203831	Kazahk	Xinjiang,China	East Asia	modern domestic	Lei,C.Z.	Multiple maternal origins of native modern and ancient horse populations in China	Anim. Genet. (2009) In press
EU203830	Kazahk	Xinjiang,China	East Asia	modern domestic	Lei,C.Z.	Multiple maternal origins of native modern and ancient horse populations in China	Anim. Genet. (2009) In press
EU203829	Kazahk	Xinjiang,China	East Asia	modern domestic	Lei,C.Z.	Multiple maternal origins of native modern and ancient horse populations in China	Anim. Genet. (2009) In press
EU203828	Kazahk	Xinjiang,China	East Asia	modern domestic	Lei,C.Z.	Multiple maternal origins of native modern and ancient horse populations in China	Anim. Genet. (2009) In press
EU203827	Kazahk	Xinjiang,China	East Asia	modern domestic	Lei,C.Z.	Multiple maternal origins of native modern and ancient horse populations in China	Anim. Genet. (2009) In press
EU203826	Kazahk	Xinjiang,China	East Asia	modern domestic	Lei,C.Z.	Multiple maternal origins of native modern and ancient horse populations in China	Anim. Genet. (2009) In press
EU203825	Kazahk	Xinjiang,China	East Asia	modern domestic	Lei,C.Z.	Multiple maternal origins of native modern and ancient horse populations in China	Anim. Genet. (2009) In press
EU203824	Kazahk	Xinjiang,China	East Asia	modern domestic	Lei,C.Z.	Multiple maternal origins of native modern and ancient horse populations in China	Anim. Genet. (2009) In press
EU203823	Kazahk	Xinjiang,China	East Asia	modern domestic	Lei,C.Z.	Multiple maternal origins of native modern and ancient horse populations in China	Anim. Genet. (2009) In press
EU203822	Kazahk	Xinjiang,China	East Asia	modern domestic	Lei,C.Z.	Multiple maternal origins of native modern and ancient horse populations in China	Anim. Genet. (2009) In press
EU203821	Kazahk	Xinjiang,China	East Asia	modern domestic	Lei,C.Z.	Multiple maternal origins of native modern and ancient horse populations in China	Anim. Genet. (2009) In press
EU203820	Kazahk	Xinjiang,China	East Asia	modern domestic	Lei,C.Z.	Multiple maternal origins of native modern and ancient horse populations in China	Anim. Genet. (2009) In press
EU203819	Kazahk	Xinjiang,China	East Asia	modern domestic	Lei,C.Z.	Multiple maternal origins of native modern and ancient horse populations in China	Anim. Genet. (2009) In press
EU203818	Kazahk	Xinjiang,China	East Asia	modern domestic	Lei,C.Z.	Multiple maternal origins of native modern and ancient horse populations in China	Anim. Genet. (2009) In press
EU203817	Kazahk	Xinjiang,China	East Asia	modern domestic	Lei,C.Z.	Multiple maternal origins of native modern and ancient horse populations in China	Anim. Genet. (2009) In press
EU203816	Kazahk	Xinjiang,China	East Asia	modern domestic	Lei,C.Z.	Multiple maternal origins of native modern and ancient horse populations in China	Anim. Genet. (2009) In press
EU203815	Kazahk	Xinjiang,China	East Asia	modern domestic	Lei,C.Z.	Multiple maternal origins of native modern and ancient horse populations in China	Anim. Genet. (2009) In press
EU203814	Kazahk	Xinjiang,China	East Asia	modern domestic	Lei,C.Z.	Multiple maternal origins of native modern and ancient horse populations in China	Anim. Genet. (2009) In press
EU203813	Guizhou	Guizhou,China	East Asia	modern domestic	Lei,C.Z.	Multiple maternal origins of native modern and ancient horse populations in China	Anim. Genet. (2009) In press
EU203812	Guizhou	Guizhou,China	East Asia	modern domestic	Lei,C.Z.	Multiple maternal origins of native modern and ancient horse populations in China	Anim. Genet. (2009) In press
EU203811	Guizhou	Guizhou,China	East Asia	modern domestic	Lei,C.Z.	Multiple maternal origins of native modern and ancient horse populations in China	Anim. Genet. (2009) In press
EU203810	Guizhou	Guizhou,China	East Asia	modern domestic	Lei,C.Z.	Multiple maternal origins of native modern and ancient horse populations in China	Anim. Genet. (2009) In press
EU203809	Guizhou	Guizhou,China	East Asia	modern domestic	Lei,C.Z.	Multiple maternal origins of native modern and ancient horse populations in China	Anim. Genet. (2009) In press
EU203808	Guizhou	Guizhou,China	East Asia	modern domestic	Lei,C.Z.	Multiple maternal origins of native modern and ancient horse populations in China	Anim. Genet. (2009) In press
EU203807	Guizhou	Guizhou,China	East Asia	modern domestic	Lei,C.Z.	Multiple maternal origins of native modern and ancient horse populations in China	Anim. Genet. (2009) In press
EU203806	Guizhou	Guizhou,China	East Asia	modern domestic	Lei,C.Z.	Multiple maternal origins of native modern and ancient horse populations in China	Anim. Genet. (2009) In press
EU203805	Guizhou	Guizhou,China	East Asia	modern domestic	Lei,C.Z.	Multiple maternal origins of native modern and ancient horse populations in China	Anim. Genet. (2009) In press
EU203804	Guizhou	Guizhou,China	East Asia	modern domestic	Lei,C.Z.	Multiple maternal origins of native modern and ancient horse populations in China	Anim. Genet. (2009) In press
EU203803	Guizhou	Guizhou,China	East Asia	modern domestic	Lei,C.Z.	Multiple maternal origins of native modern and ancient horse populations in China	Anim. Genet. (2009) In press
EU203802	Guizhou	Guizhou,China	East Asia	modern domestic	Lei,C.Z.	Multiple maternal origins of native modern and ancient horse populations in China	Anim. Genet. (2009) In press
EU203801	Guizhou	Guizhou,China	East Asia	modern domestic	Lei,C.Z.	Multiple maternal origins of native modern and ancient horse populations in China	Anim. Genet. (2009) In press
EU203800	Guizhou	Guizhou,China	East Asia	modern domestic	Lei,C.Z.	Multiple maternal origins of native modern and ancient horse populations in China	Anim. Genet. (2009) In press
EU203799	Guizhou	Guizhou,China	East Asia	modern domestic	Lei,C.Z.	Multiple maternal origins of native modern and ancient horse populations in China	Anim. Genet. (2009) In press
EU203798	Guizhou	Guizhou,China	East Asia	modern domestic	Lei,C.Z.	Multiple maternal origins of native modern and ancient horse populations in China	Anim. Genet. (2009) In press
EU203797	Guizhou	Guizhou,China	East Asia	modern domestic	Lei,C.Z.	Multiple maternal origins of native modern and ancient horse populations in China	Anim. Genet. (2009) In press
EU203796	Guizhou	Guizhou,China	East Asia	modern domestic	Lei,C.Z.	Multiple maternal origins of native modern and ancient horse populations in China	Anim. Genet. (2009) In press
EU203795	Guizhou	Guizhou,China	East Asia	modern domestic	Lei,C.Z.	Multiple maternal origins of native modern and ancient horse populations in China	Anim. Genet. (2009) In press
EU203794	Guizhou	Guizhou,China	East Asia	modern domestic	Lei,C.Z.	Multiple maternal origins of native modern and ancient horse populations in China	Anim. Genet. (2009) In press
EU203793	Guizhou	Guizhou,China	East Asia	modern domestic	Lei,C.Z.	Multiple maternal origins of native modern and ancient horse populations in China	Anim. Genet. (2009) In press
EU203792	Guizhou	Guizhou,China	East Asia	modern domestic	Lei,C.Z.	Multiple maternal origins of native modern and ancient horse populations in China	Anim. Genet. (2009) In press
EU203791	Guizhou	Guizhou,China	East Asia	modern domestic	Lei,C.Z.	Multiple maternal origins of native modern and ancient horse populations in China	Anim. Genet. (2009) In press
EU203790	Guizhou	Guizhou,China	East Asia	modern domestic	Lei,C.Z.	Multiple maternal origins of native modern and ancient horse populations in China	Anim. Genet. (2009) In press
EU203789	Guizhou	Guizhou,China	East Asia	modern domestic	Lei,C.Z.	Multiple maternal origins of native modern and ancient horse populations in China	Anim. Genet. (2009) In press
EU203788	Guizhou	Guizhou,China	East Asia	modern domestic	Lei,C.Z.	Multiple maternal origins of native modern and ancient horse populations in China	Anim. Genet. (2009) In press
EU203787	Guizhou	Guizhou,China	East Asia	modern domestic	Lei,C.Z.	Multiple maternal origins of native modern and ancient horse populations in China	Anim. Genet. (2009) In press
EU203786	Guizhou	Guizhou,China	East Asia	modern domestic	Lei,C.Z.	Multiple maternal origins of native modern and ancient horse populations in China	Anim. Genet. (2009) In press
EU203785	Guizhou	Guizhou,China	East Asia	modern domestic	Lei,C.Z.	Multiple maternal origins of native modern and ancient horse populations in China	Anim. Genet. (2009) In press
EU203784	Guizhou	Guizhou,China	East Asia	modern domestic	Lei,C.Z.	Multiple maternal origins of native modern and ancient horse populations in China	Anim. Genet. (2009) In press
EU203783	Guizhou	Guizhou,China	East Asia	modern domestic	Lei,C.Z.	Multiple maternal origins of native modern and ancient horse populations in China	Anim. Genet. (2009) In press
EU203782	Guizhou	Guizhou,China	East Asia	modern domestic	Lei,C.Z.	Multiple maternal origins of native modern and ancient horse populations in China	Anim. Genet. (2009) In press
EU203781	Guizhou	Guizhou,China	East Asia	modern domestic	Lei,C.Z.	Multiple maternal origins of native modern and ancient horse populations in China	Anim. Genet. (2009) In press
EU203780	Guizhou	Guizhou,China	East Asia	modern domestic	Lei,C.Z.	Multiple maternal origins of native modern and ancient horse populations in China	Anim. Genet. (2009) In press
EU203779	Guizhou	Guizhou,China	East Asia	modern domestic	Lei,C.Z.	Multiple maternal origins of native modern and ancient horse populations in China	Anim. Genet. (2009) In press
EU203778	Guizhou	Guizhou,China	East Asia	modern domestic	Lei,C.Z.	Multiple maternal origins of native modern and ancient horse populations in China	Anim. Genet. (2009) In press
EU203777	Guizhou	Guizhou,China	East Asia	modern domestic	Lei,C.Z.	Multiple maternal origins of native modern and ancient horse populations in China	Anim. Genet. (2009) In press
EU203776	Guizhou	Guizhou,China	East Asia	modern domestic	Lei,C.Z.	Multiple maternal origins of native modern and ancient horse populations in China	Anim. Genet. (2009) In press
EU203775	Guizhou	Guizhou,China	East Asia	modern domestic	Lei,C.Z.	Multiple maternal origins of native modern and ancient horse populations in China	Anim. Genet. (2009) In press
EU203774	Guizhou	Guizhou,China	East Asia	modern domestic	Lei,C.Z.	Multiple maternal origins of native modern and ancient horse populations in China	Anim. Genet. (2009) In press
EU203773	Guizhou	Guizhou,China	East Asia	modern domestic	Lei,C.Z.	Multiple maternal origins of native modern and ancient horse populations in China	Anim. Genet. (2009) In press
EU203772	Guizhou	Guizhou,China	East Asia	modern domestic	Lei,C.Z.	Multiple maternal origins of native modern and ancient horse populations in China	Anim. Genet. (2009) In press
EU203771	Guizhou	Guizhou,China	East Asia	modern domestic	Lei,C.Z.	Multiple maternal origins of native modern and ancient horse populations in China	Anim. Genet. (2009) In press
EU203770	Guizhou	Guizhou,China	East Asia	modern domestic	Lei,C.Z.	Multiple maternal origins of native modern and ancient horse populations in China	Anim. Genet. (2009) In press
EU203769	Guizhou	Guizhou,China	East Asia	modern domestic	Lei,C.Z.	Multiple maternal origins of native modern and ancient horse populations in China	Anim. Genet. (2009) In press
EU203768	Guizhou	Guizhou,China	East Asia	modern domestic	Lei,C.Z.	Multiple maternal origins of native modern and ancient horse populations in China	Anim. Genet. (2009) In press
EU203767	Guizhou	Guizhou,China	East Asia	modern domestic	Lei,C.Z.	Multiple maternal origins of native modern and ancient horse populations in China	Anim. Genet. (2009) In press
EU203766	Guizhou	Guizhou,China	East Asia	modern domestic	Lei,C.Z.	Multiple maternal origins of native modern and ancient horse populations in China	Anim. Genet. (2009) In press
EU203765	Guizhou	Guizhou,China	East Asia	modern domestic	Lei,C.Z.	Multiple maternal origins of native modern and ancient horse populations in China	Anim. Genet. (2009) In press
EU203764	Guizhou	Guizhou,China	East Asia	modern domestic	Lei,C.Z.	Multiple maternal origins of native modern and ancient horse populations in China	Anim. Genet. (2009) In press
EU203763	Guizhou	Guizhou,China	East Asia	modern domestic	Lei,C.Z.	Multiple maternal origins of native modern and ancient horse populations in China	Anim. Genet. (2009) In press
EU203762	Guizhou	Guizhou,China	East Asia	modern domestic	Lei,C.Z.	Multiple maternal origins of native modern and ancient horse populations in China	Anim. Genet. (2009) In press
EU203761	Guizhou	Guizhou,China	East Asia	modern domestic	Lei,C.Z.	Multiple maternal origins of native modern and ancient horse populations in China	Anim. Genet. (2009) In press
EU203760	Guizhou	Guizhou,China	East Asia	modern domestic	Lei,C.Z.	Multiple maternal origins of native modern and ancient horse populations in China	Anim. Genet. (2009) In press
EU203759	Guizhou	Guizhou,China	East Asia	modern domestic	Lei,C.Z.	Multiple maternal origins of native modern and ancient horse populations in China	Anim. Genet. (2009) In press
EU203758	Guizhou	Guizhou,China	East Asia	modern domestic	Lei,C.Z.	Multiple maternal origins of native modern and ancient horse populations in China	Anim. Genet. (2009) In press
EU203757	Guizhou	Guizhou,China	East Asia	modern domestic	Lei,C.Z.	Multiple maternal origins of native modern and ancient horse populations in China	Anim. Genet. (2009) In press
EU203756	Guizhou	Guizhou,China	East Asia	modern domestic	Lei,C.Z.	Multiple maternal origins of native modern and ancient horse populations in China	Anim. Genet. (2009) In press
EU203755	Guizhou	Guizhou,China	East Asia	modern domestic	Lei,C.Z.	Multiple maternal origins of native modern and ancient horse populations in China	Anim. Genet. (2009) In press
EU203754	Guizhou	Guizhou,China	East Asia	modern domestic	Lei,C.Z.	Multiple maternal origins of native modern and ancient horse populations in China	Anim. Genet. (2009) In press
EU203753	Guizhou	Guizhou,China	East Asia	modern domestic	Lei,C.Z.	Multiple maternal origins of native modern and ancient horse populations in China	Anim. Genet. (2009) In press
EU203752	Guizhou	Guizhou,China	East Asia	modern domestic	Lei,C.Z.	Multiple maternal origins of native modern and ancient horse populations in China	Anim. Genet. (2009) In press
EU203751	Guanzhong	Shaanxi,China	East Asia	modern domestic	Lei,C.Z.	Multiple maternal origins of native modern and ancient horse populations in China	Anim. Genet. (2009) In press
EU203750	Guanzhong	Shaanxi,China	East Asia	modern domestic	Lei,C.Z.	Multiple maternal origins of native modern and ancient horse populations in China	Anim. Genet. (2009) In press
EU203749	Guanzhong	Shaanxi,China	East Asia	modern domestic	Lei,C.Z.	Multiple maternal origins of native modern and ancient horse populations in China	Anim. Genet. (2009) In press
EU203748	Guanzhong	Shaanxi,China	East Asia	modern domestic	Lei,C.Z.	Multiple maternal origins of native modern and ancient horse populations in China	Anim. Genet. (2009) In press
EU203747	Guanzhong	Shaanxi,China	East Asia	modern domestic	Lei,C.Z.	Multiple maternal origins of native modern and ancient horse populations in China	Anim. Genet. (2009) In press
EU203746	Guanzhong	Shaanxi,China	East Asia	modern domestic	Lei,C.Z.	Multiple maternal origins of native modern and ancient horse populations in China	Anim. Genet. (2009) In press
EU203745	Guanzhong	Shaanxi,China	East Asia	modern domestic	Lei,C.Z.	Multiple maternal origins of native modern and ancient horse populations in China	Anim. Genet. (2009) In press
EU203744	Guanzhong	Shaanxi,China	East Asia	modern domestic	Lei,C.Z.	Multiple maternal origins of native modern and ancient horse populations in China	Anim. Genet. (2009) In press
EU203743	Guanzhong	Shaanxi,China	East Asia	modern domestic	Lei,C.Z.	Multiple maternal origins of native modern and ancient horse populations in China	Anim. Genet. (2009) In press
EU203742	Guanzhong	Shaanxi,China	East Asia	modern domestic	Lei,C.Z.	Multiple maternal origins of native modern and ancient horse populations in China	Anim. Genet. (2009) In press
EU203741	Guanzhong	Shaanxi,China	East Asia	modern domestic	Lei,C.Z.	Multiple maternal origins of native modern and ancient horse populations in China	Anim. Genet. (2009) In press
EU203740	Guanzhong	Shaanxi,China	East Asia	modern domestic	Lei,C.Z.	Multiple maternal origins of native modern and ancient horse populations in China	Anim. Genet. (2009) In press
EU203739	Guanzhong	Shaanxi,China	East Asia	modern domestic	Lei,C.Z.	Multiple maternal origins of native modern and ancient horse populations in China	Anim. Genet. (2009) In press
EU203738	Guanzhong	Shaanxi,China	East Asia	modern domestic	Lei,C.Z.	Multiple maternal origins of native modern and ancient horse populations in China	Anim. Genet. (2009) In press
EU203737	Guanzhong	Shaanxi,China	East Asia	modern domestic	Lei,C.Z.	Multiple maternal origins of native modern and ancient horse populations in China	Anim. Genet. (2009) In press
EU203736	Guanzhong	Shaanxi,China	East Asia	modern domestic	Lei,C.Z.	Multiple maternal origins of native modern and ancient horse populations in China	Anim. Genet. (2009) In press
EU203735	Guanzhong	Shaanxi,China	East Asia	modern domestic	Lei,C.Z.	Multiple maternal origins of native modern and ancient horse populations in China	Anim. Genet. (2009) In press
EU203734	Guanzhong	Shaanxi,China	East Asia	modern domestic	Lei,C.Z.	Multiple maternal origins of native modern and ancient horse populations in China	Anim. Genet. (2009) In press
EU203733	Guanzhong	Shaanxi,China	East Asia	modern domestic	Lei,C.Z.	Multiple maternal origins of native modern and ancient horse populations in China	Anim. Genet. (2009) In press
EU203732	Guanzhong	Shaanxi,China	East Asia	modern domestic	Lei,C.Z.	Multiple maternal origins of native modern and ancient horse populations in China	Anim. Genet. (2009) In press
EU203731	Guanzhong	Shaanxi,China	East Asia	modern domestic	Lei,C.Z.	Multiple maternal origins of native modern and ancient horse populations in China	Anim. Genet. (2009) In press
EU203730	Guanzhong	Shaanxi,China	East Asia	modern domestic	Lei,C.Z.	Multiple maternal origins of native modern and ancient horse populations in China	Anim. Genet. (2009) In press
EU203729	Guanzhong	Shaanxi,China	East Asia	modern domestic	Lei,C.Z.	Multiple maternal origins of native modern and ancient horse populations in China	Anim. Genet. (2009) In press
EU203728	Guanzhong	Shaanxi,China	East Asia	modern domestic	Lei,C.Z.	Multiple maternal origins of native modern and ancient horse populations in China	Anim. Genet. (2009) In press
EU203727	Guanzhong	Shaanxi,China	East Asia	modern domestic	Lei,C.Z.	Multiple maternal origins of native modern and ancient horse populations in China	Anim. Genet. (2009) In press
EU093073	Hucul	Hungary	Central Europe	modern domestic	Priskin,K.	Mitochondrial sequence variation in ancient horses from the Carpathian Basin and possible modern relatives	Genetica 138 (2), 211-218 (2010)
EU093072	Hucul	Hungary	Central Europe	modern domestic	Priskin,K.	Mitochondrial sequence variation in ancient horses from the Carpathian Basin and possible modern relatives	Genetica 138 (2), 211-218 (2010)
EU093071	Hucul	Hungary	Central Europe	modern domestic	Priskin,K.	Mitochondrial sequence variation in ancient horses from the Carpathian Basin and possible modern relatives	Genetica 138 (2), 211-218 (2010)
EU093070	Hucul	Hungary	Central Europe	modern domestic	Priskin,K.	Mitochondrial sequence variation in ancient horses from the Carpathian Basin and possible modern relatives	Genetica 138 (2), 211-218 (2010)
EU093069	Hucul	Hungary	Central Europe	modern domestic	Priskin,K.	Mitochondrial sequence variation in ancient horses from the Carpathian Basin and possible modern relatives	Genetica 138 (2), 211-218 (2010)
EU093068	Hucul	Hungary	Central Europe	modern domestic	Priskin,K.	Mitochondrial sequence variation in ancient horses from the Carpathian Basin and possible modern relatives	Genetica 138 (2), 211-218 (2010)
EU093067	Hucul	Hungary	Central Europe	modern domestic	Priskin,K.	Mitochondrial sequence variation in ancient horses from the Carpathian Basin and possible modern relatives	Genetica 138 (2), 211-218 (2010)
EU093066	Hucul	Hungary	Central Europe	modern domestic	Priskin,K.	Mitochondrial sequence variation in ancient horses from the Carpathian Basin and possible modern relatives	Genetica 138 (2), 211-218 (2010)
EU093065	Hucul	Hungary	Central Europe	modern domestic	Priskin,K.	Mitochondrial sequence variation in ancient horses from the Carpathian Basin and possible modern relatives	Genetica 138 (2), 211-218 (2010)
EU093064	Hucul	Hungary	Central Europe	modern domestic	Priskin,K.	Mitochondrial sequence variation in ancient horses from the Carpathian Basin and possible modern relatives	Genetica 138 (2), 211-218 (2010)
EU093063	Turkoman Akhal-Teke	Turkmenistan	Central Asia	modern domestic	Priskin,K.	Mitochondrial sequence variation in ancient horses from the Carpathian Basin and possible modern relatives	Genetica 138 (2), 211-218 (2010)
EU093062	Turkoman Akhal-Teke	Turkmenistan	Central Asia	modern domestic	Priskin,K.	Mitochondrial sequence variation in ancient horses from the Carpathian Basin and possible modern relatives	Genetica 138 (2), 211-218 (2010)
EU093061	Turkoman Akhal-Teke	Turkmenistan	Central Asia	modern domestic	Priskin,K.	Mitochondrial sequence variation in ancient horses from the Carpathian Basin and possible modern relatives	Genetica 138 (2), 211-218 (2010)
EU093060	Turkoman Akhal-Teke	Turkmenistan	Central Asia	modern domestic	Priskin,K.	Mitochondrial sequence variation in ancient horses from the Carpathian Basin and possible modern relatives	Genetica 138 (2), 211-218 (2010)
EU093059	Turkoman Akhal-Teke	Turkmenistan	Central Asia	modern domestic	Priskin,K.	Mitochondrial sequence variation in ancient horses from the Carpathian Basin and possible modern relatives	Genetica 138 (2), 211-218 (2010)
EU093058	Turkoman Akhal-Teke	Turkmenistan	Central Asia	modern domestic	Priskin,K.	Mitochondrial sequence variation in ancient horses from the Carpathian Basin and possible modern relatives	Genetica 138 (2), 211-218 (2010)
EU093057	Turkoman Akhal-Teke	Turkmenistan	Central Asia	modern domestic	Priskin,K.	Mitochondrial sequence variation in ancient horses from the Carpathian Basin and possible modern relatives	Genetica 138 (2), 211-218 (2010)
EU093056	Turkoman Akhal-Teke	Turkmenistan	Central Asia	modern domestic	Priskin,K.	Mitochondrial sequence variation in ancient horses from the Carpathian Basin and possible modern relatives	Genetica 138 (2), 211-218 (2010)
EU093055	Turkoman Akhal-Teke	Turkmenistan	Central Asia	modern domestic	Priskin,K.	Mitochondrial sequence variation in ancient horses from the Carpathian Basin and possible modern relatives	Genetica 138 (2), 211-218 (2010)
EU093054	Turkoman Akhal-Teke	Turkmenistan	Central Asia	modern domestic	Priskin,K.	Mitochondrial sequence variation in ancient horses from the Carpathian Basin and possible modern relatives	Genetica 138 (2), 211-218 (2010)
EU093053	Turkoman Akhal-Teke	Turkmenistan	Central Asia	modern domestic	Priskin,K.	Mitochondrial sequence variation in ancient horses from the Carpathian Basin and possible modern relatives	Genetica 138 (2), 211-218 (2010)
EU093052	Turkoman Akhal-Teke	Turkmenistan	Central Asia	modern domestic	Priskin,K.	Mitochondrial sequence variation in ancient horses from the Carpathian Basin and possible modern relatives	Genetica 138 (2), 211-218 (2010)
EU093051	Turkoman Akhal-Teke	Turkmenistan	Central Asia	modern domestic	Priskin,K.	Mitochondrial sequence variation in ancient horses from the Carpathian Basin and possible modern relatives	Genetica 138 (2), 211-218 (2010)
EU093050	Turkoman Akhal-Teke	Turkmenistan	Central Asia	modern domestic	Priskin,K.	Mitochondrial sequence variation in ancient horses from the Carpathian Basin and possible modern relatives	Genetica 138 (2), 211-218 (2010)
EU093049	Turkoman Akhal-Teke	Turkmenistan	Central Asia	modern domestic	Priskin,K.	Mitochondrial sequence variation in ancient horses from the Carpathian Basin and possible modern relatives	Genetica 138 (2), 211-218 (2010)
EU093048	Turkoman Akhal-Teke	Turkmenistan	Central Asia	modern domestic	Priskin,K.	Mitochondrial sequence variation in ancient horses from the Carpathian Basin and possible modern relatives	Genetica 138 (2), 211-218 (2010)
EU093047	Turkoman Akhal-Teke	Turkmenistan	Central Asia	modern domestic	Priskin,K.	Mitochondrial sequence variation in ancient horses from the Carpathian Basin and possible modern relatives	Genetica 138 (2), 211-218 (2010)
EU093046	Turkoman Akhal-Teke	Turkmenistan	Central Asia	modern domestic	Priskin,K.	Mitochondrial sequence variation in ancient horses from the Carpathian Basin and possible modern relatives	Genetica 138 (2), 211-218 (2010)
EU093045	Turkoman Akhal-Teke	Turkmenistan	Central Asia	modern domestic	Priskin,K.	Mitochondrial sequence variation in ancient horses from the Carpathian Basin and possible modern relatives	Genetica 138 (2), 211-218 (2010)
EU093044		Hungary	Central Europe	ancient domestic	Priskin,K.	Mitochondrial sequence variation in ancient horses from the Carpathian Basin and possible modern relatives	Genetica 138 (2), 211-218 (2010)
EU093043		Hungary	Central Europe	ancient domestic	Priskin,K.	Mitochondrial sequence variation in ancient horses from the Carpathian Basin and possible modern relatives	Genetica 138 (2), 211-218 (2010)
EU093042		Hungary	Central Europe	ancient domestic	Priskin,K.	Mitochondrial sequence variation in ancient horses from the Carpathian Basin and possible modern relatives	Genetica 138 (2), 211-218 (2010)
EU093041		Hungary	Central Europe	ancient domestic	Priskin,K.	Mitochondrial sequence variation in ancient horses from the Carpathian Basin and possible modern relatives	Genetica 138 (2), 211-218 (2010)
EU093040		Hungary	Central Europe	ancient domestic	Priskin,K.	Mitochondrial sequence variation in ancient horses from the Carpathian Basin and possible modern relatives	Genetica 138 (2), 211-218 (2010)
EU093039		Hungary	Central Europe	ancient domestic	Priskin,K.	Mitochondrial sequence variation in ancient horses from the Carpathian Basin and possible modern relatives	Genetica 138 (2), 211-218 (2010)
EU093038		Hungary	Central Europe	ancient domestic	Priskin,K.	Mitochondrial sequence variation in ancient horses from the Carpathian Basin and possible modern relatives	Genetica 138 (2), 211-218 (2010)
EU093037		Hungary	Central Europe	ancient domestic	Priskin,K.	Mitochondrial sequence variation in ancient horses from the Carpathian Basin and possible modern relatives	Genetica 138 (2), 211-218 (2010)
EU093036		Hungary	Central Europe	ancient domestic	Priskin,K.	Mitochondrial sequence variation in ancient horses from the Carpathian Basin and possible modern relatives	Genetica 138 (2), 211-218 (2010)
EU093035		Hungary	Central Europe	ancient domestic	Priskin,K.	Mitochondrial sequence variation in ancient horses from the Carpathian Basin and possible modern relatives	Genetica 138 (2), 211-218 (2010)
EU093034		Hungary	Central Europe	ancient domestic	Priskin,K.	Mitochondrial sequence variation in ancient horses from the Carpathian Basin and possible modern relatives	Genetica 138 (2), 211-218 (2010)
EU093033		Hungary	Central Europe	ancient domestic	Priskin,K.	Mitochondrial sequence variation in ancient horses from the Carpathian Basin and possible modern relatives	Genetica 138 (2), 211-218 (2010)
EU093032		Hungary	Central Europe	ancient domestic	Priskin,K.	Mitochondrial sequence variation in ancient horses from the Carpathian Basin and possible modern relatives	Genetica 138 (2), 211-218 (2010)
EU093031		Hungary	Central Europe	ancient domestic	Priskin,K.	Mitochondrial sequence variation in ancient horses from the Carpathian Basin and possible modern relatives	Genetica 138 (2), 211-218 (2010)
EU093030		Hungary	Central Europe	ancient domestic	Priskin,K.	Mitochondrial sequence variation in ancient horses from the Carpathian Basin and possible modern relatives	Genetica 138 (2), 211-218 (2010)
EF686045	Barb	Morocco	Africa	modern domestic	Seco-Morais,J.G.	Evidence for the Iberian origin of Barb horse mtDNA haplotypes	Unpublished
EF686044	Barb	Morocco	Africa	modern domestic	Seco-Morais,J.G.	Evidence for the Iberian origin of Barb horse mtDNA haplotypes	Unpublished
EF686043	Barb	Morocco	Africa	modern domestic	Seco-Morais,J.G.	Evidence for the Iberian origin of Barb horse mtDNA haplotypes	Unpublished
EF686042	Barb	Morocco	Africa	modern domestic	Seco-Morais,J.G.	Evidence for the Iberian origin of Barb horse mtDNA haplotypes	Unpublished
EF686041	Barb	Morocco	Africa	modern domestic	Seco-Morais,J.G.	Evidence for the Iberian origin of Barb horse mtDNA haplotypes	Unpublished
EF686040	Barb	Morocco	Africa	modern domestic	Seco-Morais,J.G.	Evidence for the Iberian origin of Barb horse mtDNA haplotypes	Unpublished
EF686039	Barb	Morocco	Africa	modern domestic	Seco-Morais,J.G.	Evidence for the Iberian origin of Barb horse mtDNA haplotypes	Unpublished
EF686038	Barb	Morocco	Africa	modern domestic	Seco-Morais,J.G.	Evidence for the Iberian origin of Barb horse mtDNA haplotypes	Unpublished
EF686037	Barb	Morocco	Africa	modern domestic	Seco-Morais,J.G.	Evidence for the Iberian origin of Barb horse mtDNA haplotypes	Unpublished
EF686036	Barb	Morocco	Africa	modern domestic	Seco-Morais,J.G.	Evidence for the Iberian origin of Barb horse mtDNA haplotypes	Unpublished
EF686035	Barb	Morocco	Africa	modern domestic	Seco-Morais,J.G.	Evidence for the Iberian origin of Barb horse mtDNA haplotypes	Unpublished
EF686034	Barb	Morocco	Africa	modern domestic	Seco-Morais,J.G.	Evidence for the Iberian origin of Barb horse mtDNA haplotypes	Unpublished
EF686033	Barb	Morocco	Africa	modern domestic	Seco-Morais,J.G.	Evidence for the Iberian origin of Barb horse mtDNA haplotypes	Unpublished
EF686032	Barb	Morocco	Africa	modern domestic	Seco-Morais,J.G.	Evidence for the Iberian origin of Barb horse mtDNA haplotypes	Unpublished
EF686031	Barb	Morocco	Africa	modern domestic	Seco-Morais,J.G.	Evidence for the Iberian origin of Barb horse mtDNA haplotypes	Unpublished
EF686030	Barb	Morocco	Africa	modern domestic	Seco-Morais,J.G.	Evidence for the Iberian origin of Barb horse mtDNA haplotypes	Unpublished
EF686029	Barb	Morocco	Africa	modern domestic	Seco-Morais,J.G.	Evidence for the Iberian origin of Barb horse mtDNA haplotypes	Unpublished
EF686028	Barb	Morocco	Africa	modern domestic	Seco-Morais,J.G.	Evidence for the Iberian origin of Barb horse mtDNA haplotypes	Unpublished
EF686027	Barb	Morocco	Africa	modern domestic	Seco-Morais,J.G.	Evidence for the Iberian origin of Barb horse mtDNA haplotypes	Unpublished
EF686026	Barb	Morocco	Africa	modern domestic	Seco-Morais,J.G.	Evidence for the Iberian origin of Barb horse mtDNA haplotypes	Unpublished
EF686025	Barb	Morocco	Africa	modern domestic	Seco-Morais,J.G.	Evidence for the Iberian origin of Barb horse mtDNA haplotypes	Unpublished
EF686024	Barb	Morocco	Africa	modern domestic	Seco-Morais,J.G.	Evidence for the Iberian origin of Barb horse mtDNA haplotypes	Unpublished
EF686023	Barb	Morocco	Africa	modern domestic	Seco-Morais,J.G.	Evidence for the Iberian origin of Barb horse mtDNA haplotypes	Unpublished
EF686022	Barb	Morocco	Africa	modern domestic	Seco-Morais,J.G.	Evidence for the Iberian origin of Barb horse mtDNA haplotypes	Unpublished
EF686021	Barb	Morocco	Africa	modern domestic	Seco-Morais,J.G.	Evidence for the Iberian origin of Barb horse mtDNA haplotypes	Unpublished
EF597521	Tibetan	Tibet,China	East Asia	modern domestic	Xu,S.	High altitude adaptation and phylogenetic analysis of Tibetan horse based on the mitochondrial genome	J Genet Genomics 34 (8), 720-729 (2007)
EF597520	Tibetan	Tibet,China	East Asia	modern domestic	Xu,S.	High altitude adaptation and phylogenetic analysis of Tibetan horse based on the mitochondrial genome	J Genet Genomics 34 (8), 720-729 (2007)
EF597519	Tibetan	Tibet,China	East Asia	modern domestic	Xu,S.	High altitude adaptation and phylogenetic analysis of Tibetan horse based on the mitochondrial genome	J Genet Genomics 34 (8), 720-729 (2007)
EF597518	Tibetan	Tibet,China	East Asia	modern domestic	Xu,S.	High altitude adaptation and phylogenetic analysis of Tibetan horse based on the mitochondrial genome	J Genet Genomics 34 (8), 720-729 (2007)
EF597517	Tibetan	Tibet,China	East Asia	modern domestic	Xu,S.	High altitude adaptation and phylogenetic analysis of Tibetan horse based on the mitochondrial genome	J Genet Genomics 34 (8), 720-729 (2007)
EF597516	Tibetan	Tibet,China	East Asia	modern domestic	Xu,S.	High altitude adaptation and phylogenetic analysis of Tibetan horse based on the mitochondrial genome	J Genet Genomics 34 (8), 720-729 (2007)
EF597515	Tibetan	Tibet,China	East Asia	modern domestic	Xu,S.	High altitude adaptation and phylogenetic analysis of Tibetan horse based on the mitochondrial genome	J Genet Genomics 34 (8), 720-729 (2007)
EF597514	Tibetan(Deqing)	Tibet,China	East Asia	modern domestic	Xu,S.	High altitude adaptation and phylogenetic analysis of Tibetan horse based on the mitochondrial genome	J Genet Genomics 34 (8), 720-729 (2007)
EF597513	Tibetan(Naqu)	Yunnan,China	East Asia	modern domestic	Xu,S.	High altitude adaptation and phylogenetic analysis of Tibetan horse based on the mitochondrial genome	J Genet Genomics 34 (8), 720-729 (2007)
EF568733		USA	North America	modern domestic	Lorenz,J.G.	The use of DNA barcoding for species identification of materials housed in a biorepository	Unpublished
EF568681		USA	North America	modern domestic	Lorenz,J.G.	The use of DNA barcoding for species identification of materials housed in a biorepository	Unpublished
EF568664		USA	North America	modern domestic	Lorenz,J.G.	The use of DNA barcoding for species identification of materials housed in a biorepository	Unpublished
EF568623		USA	North America	modern domestic	Lorenz,J.G.	The use of DNA barcoding for species identification of materials housed in a biorepository	Unpublished
EF568619		USA	North America	modern domestic	Lorenz,J.G.	The use of DNA barcoding for species identification of materials housed in a biorepository	Unpublished
EF568618		USA	North America	modern domestic	Lorenz,J.G.	The use of DNA barcoding for species identification of materials housed in a biorepository	Unpublished
EF568614		USA	North America	modern domestic	Lorenz,J.G.	The use of DNA barcoding for species identification of materials housed in a biorepository	Unpublished
EF495151	Murinsulaner	Croatia	South Europe	modern domestic	Ivankovic,A.	Analysis of the mtDNA control region of Murinsulaner horse	Unpublished
EF495150	Murinsulaner	Croatia	South Europe	modern domestic	Ivankovic,A.	Analysis of the mtDNA control region of Murinsulaner horse	Unpublished
EF495149	Murinsulaner	Croatia	South Europe	modern domestic	Ivankovic,A.	Analysis of the mtDNA control region of Murinsulaner horse	Unpublished
EF495148	Murinsulaner	Croatia	South Europe	modern domestic	Ivankovic,A.	Analysis of the mtDNA control region of Murinsulaner horse	Unpublished
EF495147	Murinsulaner	Croatia	South Europe	modern domestic	Ivankovic,A.	Analysis of the mtDNA control region of Murinsulaner horse	Unpublished
EF495146	Murinsulaner	Croatia	South Europe	modern domestic	Ivankovic,A.	Analysis of the mtDNA control region of Murinsulaner horse	Unpublished
EF495145	Murinsulaner	Croatia	South Europe	modern domestic	Ivankovic,A.	Analysis of the mtDNA control region of Murinsulaner horse	Unpublished
EF495144	Murinsulaner	Croatia	South Europe	modern domestic	Ivankovic,A.	Analysis of the mtDNA control region of Murinsulaner horse	Unpublished
EF495143	Posavina	Croatia	South Europe	modern domestic	Ivankovic,A.	Analysis of the mtDNA control region of Murinsulaner horse	Unpublished
EF495142	Posavina	Croatia	South Europe	modern domestic	Ivankovic,A.	Analysis of the mtDNA control region of Murinsulaner horse	Unpublished
EF495141	Posavina	Croatia	South Europe	modern domestic	Ivankovic,A.	Analysis of the mtDNA control region of Murinsulaner horse	Unpublished
EF495140	Posavina	Croatia	South Europe	modern domestic	Ivankovic,A.	Analysis of the mtDNA control region of Murinsulaner horse	Unpublished
EF495139	Posavina	Croatia	South Europe	modern domestic	Ivankovic,A.	Analysis of the mtDNA control region of Murinsulaner horse	Unpublished
EF495138	Posavina	Croatia	South Europe	modern domestic	Ivankovic,A.	Analysis of the mtDNA control region of Murinsulaner horse	Unpublished
EF495137	Posavina	Croatia	South Europe	modern domestic	Ivankovic,A.	Analysis of the mtDNA control region of Murinsulaner horse	Unpublished
EF495136	Posavina	Croatia	South Europe	modern domestic	Ivankovic,A.	Analysis of the mtDNA control region of Murinsulaner horse	Unpublished
EF495135	Posavina	Croatia	South Europe	modern domestic	Ivankovic,A.	Analysis of the mtDNA control region of Murinsulaner horse	Unpublished
EF495134	Posavina	Croatia	South Europe	modern domestic	Ivankovic,A.	Analysis of the mtDNA control region of Murinsulaner horse	Unpublished
EF495133	Posavina	Croatia	South Europe	modern domestic	Ivankovic,A.	Analysis of the mtDNA control region of Murinsulaner horse	Unpublished
EF494083	Croatian cold blood	Croatia	South Europe	modern domestic	Ivankovic,A.	Analysis of the mtDNA control region of Murinsulaner horse	Unpublished
EF494082	Croatian cold blood	Croatia	South Europe	modern domestic	Ivankovic,A.	Analysis of the mtDNA control region of Murinsulaner horse	Unpublished
EF494081	Croatian cold blood	Croatia	South Europe	modern domestic	Ivankovic,A.	Analysis of the mtDNA control region of Murinsulaner horse	Unpublished
EF494080	Croatian cold blood	Croatia	South Europe	modern domestic	Ivankovic,A.	Analysis of the mtDNA control region of Murinsulaner horse	Unpublished
EF494079	Croatian cold blood	Croatia	South Europe	modern domestic	Ivankovic,A.	Analysis of the mtDNA control region of Murinsulaner horse	Unpublished
EF494078	Croatian cold blood	Croatia	South Europe	modern domestic	Ivankovic,A.	Analysis of the mtDNA control region of Murinsulaner horse	Unpublished
EF494077	Croatian cold blood	Croatia	South Europe	modern domestic	Ivankovic,A.	Analysis of the mtDNA control region of Murinsulaner horse	Unpublished
EF494076	Croatian cold blood	Croatia	South Europe	modern domestic	Ivankovic,A.	Analysis of the mtDNA control region of Murinsulaner horse	Unpublished
EF494075	Croatian cold blood	Croatia	South Europe	modern domestic	Ivankovic,A.	Analysis of the mtDNA control region of Murinsulaner horse	Unpublished
EF494074	Croatian cold blood	Croatia	South Europe	modern domestic	Ivankovic,A.	Analysis of the mtDNA control region of Murinsulaner horse	Unpublished
EF494073	Croatian cold blood	Croatia	South Europe	modern domestic	Ivankovic,A.	Analysis of the mtDNA control region of Murinsulaner horse	Unpublished
EF437566	Arabian	Arabia	West Asia	modern domestic	Glazewska,I.	A new view on dam lines in Polish Arabian horses based on mtDNA analysis	Genet. Sel. Evol. 39 (5), 609-619 (2007)
EF437565	Arabian	Arabia	West Asia	modern domestic	Glazewska,I.	A new view on dam lines in Polish Arabian horses based on mtDNA analysis	Genet. Sel. Evol. 39 (5), 609-619 (2007)
EF437564	Arabian	Arabia	West Asia	modern domestic	Glazewska,I.	A new view on dam lines in Polish Arabian horses based on mtDNA analysis	Genet. Sel. Evol. 39 (5), 609-619 (2007)
EF437563	Arabian	Arabia	West Asia	modern domestic	Glazewska,I.	A new view on dam lines in Polish Arabian horses based on mtDNA analysis	Genet. Sel. Evol. 39 (5), 609-619 (2007)
EF437562	Arabian	Arabia	West Asia	modern domestic	Glazewska,I.	A new view on dam lines in Polish Arabian horses based on mtDNA analysis	Genet. Sel. Evol. 39 (5), 609-619 (2007)
EF437561	Arabian	Arabia	West Asia	modern domestic	Glazewska,I.	A new view on dam lines in Polish Arabian horses based on mtDNA analysis	Genet. Sel. Evol. 39 (5), 609-619 (2007)
EF437560	Arabian	Arabia	West Asia	modern domestic	Glazewska,I.	A new view on dam lines in Polish Arabian horses based on mtDNA analysis	Genet. Sel. Evol. 39 (5), 609-619 (2007)
EF437559	Arabian	Arabia	West Asia	modern domestic	Glazewska,I.	A new view on dam lines in Polish Arabian horses based on mtDNA analysis	Genet. Sel. Evol. 39 (5), 609-619 (2007)
EF437558	Arabian	Arabia	West Asia	modern domestic	Glazewska,I.	A new view on dam lines in Polish Arabian horses based on mtDNA analysis	Genet. Sel. Evol. 39 (5), 609-619 (2007)
EF437557	Arabian	Arabia	West Asia	modern domestic	Glazewska,I.	A new view on dam lines in Polish Arabian horses based on mtDNA analysis	Genet. Sel. Evol. 39 (5), 609-619 (2007)
EF437556	Arabian	Arabia	West Asia	modern domestic	Glazewska,I.	A new view on dam lines in Polish Arabian horses based on mtDNA analysis	Genet. Sel. Evol. 39 (5), 609-619 (2007)
EF437555	Arabian	Arabia	West Asia	modern domestic	Glazewska,I.	A new view on dam lines in Polish Arabian horses based on mtDNA analysis	Genet. Sel. Evol. 39 (5), 609-619 (2007)
EF437554	Arabian	Arabia	West Asia	modern domestic	Glazewska,I.	A new view on dam lines in Polish Arabian horses based on mtDNA analysis	Genet. Sel. Evol. 39 (5), 609-619 (2007)
EF437553	Arabian	Arabia	West Asia	modern domestic	Glazewska,I.	A new view on dam lines in Polish Arabian horses based on mtDNA analysis	Genet. Sel. Evol. 39 (5), 609-619 (2007)
EF433400	Skyros pony	Greece	South Europe	modern domestic	Seco-Morais,J.	Origins of modern horse: The Iberian missing link	Unpublished
EF433399	Skyros pony	Greece	South Europe	modern domestic	Seco-Morais,J.	Origins of modern horse: The Iberian missing link	Unpublished
EF433398	Skyros pony	Greece	South Europe	modern domestic	Seco-Morais,J.	Origins of modern horse: The Iberian missing link	Unpublished
EF433397	Skyros pony	Greece	South Europe	modern domestic	Seco-Morais,J.	Origins of modern horse: The Iberian missing link	Unpublished
EF433396	Skyros pony	Greece	South Europe	modern domestic	Seco-Morais,J.	Origins of modern horse: The Iberian missing link	Unpublished
EF433395	Skyros pony	Greece	South Europe	modern domestic	Seco-Morais,J.	Origins of modern horse: The Iberian missing link	Unpublished
EF433394	Pinias	Greece	South Europe	modern domestic	Seco-Morais,J.	Origins of modern horse: The Iberian missing link	Unpublished
EF433393	Pinias	Greece	South Europe	modern domestic	Seco-Morais,J.	Origins of modern horse: The Iberian missing link	Unpublished
EF433392	Pinias	Greece	South Europe	modern domestic	Seco-Morais,J.	Origins of modern horse: The Iberian missing link	Unpublished
EF433391	Pinias	Greece	South Europe	modern domestic	Seco-Morais,J.	Origins of modern horse: The Iberian missing link	Unpublished
EF433390	Pinias	Greece	South Europe	modern domestic	Seco-Morais,J.	Origins of modern horse: The Iberian missing link	Unpublished
EF433389	Pinias	Greece	South Europe	modern domestic	Seco-Morais,J.	Origins of modern horse: The Iberian missing link	Unpublished
EF433388	Pindos pony	Greece	South Europe	modern domestic	Seco-Morais,J.	Origins of modern horse: The Iberian missing link	Unpublished
EF433387	Pindos pony	Greece	South Europe	modern domestic	Seco-Morais,J.	Origins of modern horse: The Iberian missing link	Unpublished
EF433386	Pindos pony	Greece	South Europe	modern domestic	Seco-Morais,J.	Origins of modern horse: The Iberian missing link	Unpublished
EF433385	Pindos pony	Greece	South Europe	modern domestic	Seco-Morais,J.	Origins of modern horse: The Iberian missing link	Unpublished
EF433384	Pindos pony	Greece	South Europe	modern domestic	Seco-Morais,J.	Origins of modern horse: The Iberian missing link	Unpublished
EF433383	Pindos pony	Greece	South Europe	modern domestic	Seco-Morais,J.	Origins of modern horse: The Iberian missing link	Unpublished
EF433382	Pindos pony	Greece	South Europe	modern domestic	Seco-Morais,J.	Origins of modern horse: The Iberian missing link	Unpublished
EF433381	Botswana	Greece	South Europe	modern domestic	Seco-Morais,J.	Origins of modern horse: The Iberian missing link	Unpublished
EF433380	Botswana	Greece	South Europe	modern domestic	Seco-Morais,J.	Origins of modern horse: The Iberian missing link	Unpublished
EF433379	Botswana	Greece	South Europe	modern domestic	Seco-Morais,J.	Origins of modern horse: The Iberian missing link	Unpublished
EF433378	Botswana	Greece	South Europe	modern domestic	Seco-Morais,J.	Origins of modern horse: The Iberian missing link	Unpublished
EF433377	Botswana	Greece	South Europe	modern domestic	Seco-Morais,J.	Origins of modern horse: The Iberian missing link	Unpublished
EF433376	Botswana	Greece	South Europe	modern domestic	Seco-Morais,J.	Origins of modern horse: The Iberian missing link	Unpublished
EF433375	Botswana	Greece	South Europe	modern domestic	Seco-Morais,J.	Origins of modern horse: The Iberian missing link	Unpublished
EF433374	Botswana	Greece	South Europe	modern domestic	Seco-Morais,J.	Origins of modern horse: The Iberian missing link	Unpublished
EF014989	Hispano-Breton	Spain	South Europe	modern domestic	Arana,P.	Genetic analysis of the Hispano-Breton horse	Unpublished
EF014988	Hispano-Breton	Spain	South Europe	modern domestic	Arana,P.	Genetic analysis of the Hispano-Breton horse	Unpublished
EF014987	Hispano-Breton	Spain	South Europe	modern domestic	Arana,P.	Genetic analysis of the Hispano-Breton horse	Unpublished
EF014986	Hispano-Breton	Spain	South Europe	modern domestic	Arana,P.	Genetic analysis of the Hispano-Breton horse	Unpublished
EF014985	Hispano-Breton	Spain	South Europe	modern domestic	Arana,P.	Genetic analysis of the Hispano-Breton horse	Unpublished
EF014984	Hispano-Breton	Spain	South Europe	modern domestic	Arana,P.	Genetic analysis of the Hispano-Breton horse	Unpublished
EF014983	Hispano-Breton	Spain	South Europe	modern domestic	Arana,P.	Genetic analysis of the Hispano-Breton horse	Unpublished
EF014982	Hispano-Breton	Spain	South Europe	modern domestic	Arana,P.	Genetic analysis of the Hispano-Breton horse	Unpublished
EF014981	Hispano-Breton	Spain	South Europe	modern domestic	Arana,P.	Genetic analysis of the Hispano-Breton horse	Unpublished
EF014980	Hispano-Breton	Spain	South Europe	modern domestic	Arana,P.	Genetic analysis of the Hispano-Breton horse	Unpublished
EF014979	Hispano-Breton	Spain	South Europe	modern domestic	Arana,P.	Genetic analysis of the Hispano-Breton horse	Unpublished
EF014978	Hispano-Breton	Spain	South Europe	modern domestic	Arana,P.	Genetic analysis of the Hispano-Breton horse	Unpublished
EF014977	Hispano-Breton	Spain	South Europe	modern domestic	Arana,P.	Genetic analysis of the Hispano-Breton horse	Unpublished
EF014976	Hispano-Breton	Spain	South Europe	modern domestic	Arana,P.	Genetic analysis of the Hispano-Breton horse	Unpublished
EF014975	Hispano-Breton	Spain	South Europe	modern domestic	Arana,P.	Genetic analysis of the Hispano-Breton horse	Unpublished
EF014974	Hispano-Breton	Spain	South Europe	modern domestic	Arana,P.	Genetic analysis of the Hispano-Breton horse	Unpublished
EF014973	Hispano-Breton	Spain	South Europe	modern domestic	Arana,P.	Genetic analysis of the Hispano-Breton horse	Unpublished
EF014972	Hispano-Breton	Spain	South Europe	modern domestic	Arana,P.	Genetic analysis of the Hispano-Breton horse	Unpublished
EF014971	Hispano-Breton	Spain	South Europe	modern domestic	Arana,P.	Genetic analysis of the Hispano-Breton horse	Unpublished
EF014970	Hispano-Breton	Spain	South Europe	modern domestic	Arana,P.	Genetic analysis of the Hispano-Breton horse	Unpublished
DQ986479	Tibetan	Tibet,China	East Asia	modern domestic	Cai,D.W.	Mitochondrial DNA D-loop Sequence Variation among Tibetan Horses	Unpublished
DQ986478	Tibetan	Tibet,China	East Asia	modern domestic	Cai,D.W.	Mitochondrial DNA D-loop Sequence Variation among Tibetan Horses	Unpublished
DQ986477	Tibetan	Tibet,China	East Asia	modern domestic	Cai,D.W.	Mitochondrial DNA D-loop Sequence Variation among Tibetan Horses	Unpublished
DQ986476	Tibetan	Tibet,China	East Asia	modern domestic	Cai,D.W.	Mitochondrial DNA D-loop Sequence Variation among Tibetan Horses	Unpublished
DQ986475	Tibetan	Tibet,China	East Asia	modern domestic	Cai,D.W.	Mitochondrial DNA D-loop Sequence Variation among Tibetan Horses	Unpublished
DQ986474	Tibetan	Tibet,China	East Asia	modern domestic	Cai,D.W.	Mitochondrial DNA D-loop Sequence Variation among Tibetan Horses	Unpublished
DQ986473	Tibetan	Tibet,China	East Asia	modern domestic	Cai,D.W.	Mitochondrial DNA D-loop Sequence Variation among Tibetan Horses	Unpublished
DQ986472	Tibetan	Tibet,China	East Asia	modern domestic	Cai,D.W.	Mitochondrial DNA D-loop Sequence Variation among Tibetan Horses	Unpublished
DQ986471	Tibetan	Tibet,China	East Asia	modern domestic	Cai,D.W.	Mitochondrial DNA D-loop Sequence Variation among Tibetan Horses	Unpublished
DQ986470	Tibetan	Tibet,China	East Asia	modern domestic	Cai,D.W.	Mitochondrial DNA D-loop Sequence Variation among Tibetan Horses	Unpublished
DQ986469	Tibetan	Tibet,China	East Asia	modern domestic	Cai,D.W.	Mitochondrial DNA D-loop Sequence Variation among Tibetan Horses	Unpublished
DQ986468	Tibetan	Tibet,China	East Asia	modern domestic	Cai,D.W.	Mitochondrial DNA D-loop Sequence Variation among Tibetan Horses	Unpublished
DQ986467	Tibetan	Tibet,China	East Asia	modern domestic	Cai,D.W.	Mitochondrial DNA D-loop Sequence Variation among Tibetan Horses	Unpublished
DQ986466	Tibetan	Tibet,China	East Asia	modern domestic	Cai,D.W.	Mitochondrial DNA D-loop Sequence Variation among Tibetan Horses	Unpublished
DQ986465	Tibetan	Tibet,China	East Asia	modern domestic	Cai,D.W.	Mitochondrial DNA D-loop Sequence Variation among Tibetan Horses	Unpublished
DQ986464	Tibetan	Tibet,China	East Asia	modern domestic	Cai,D.W.	Mitochondrial DNA D-loop Sequence Variation among Tibetan Horses	Unpublished
DQ900930		Inner Mongolia,China	East Asia	ancient domestic	Cai,D.W.	Mitochondrial DNA analysis of Bronze Age horses recovered from the Chifeng region of Inner Mongolia, China	Prog. Nat. Sci. 17 (5), 544-550 (2007)
DQ900929		Inner Mongolia,China	East Asia	ancient domestic	Cai,D.W.	Mitochondrial DNA analysis of Bronze Age horses recovered from the Chifeng region of Inner Mongolia, China	Prog. Nat. Sci. 17 (5), 544-550 (2007)
DQ900928		Inner Mongolia,China	East Asia	ancient domestic	Cai,D.W.	Mitochondrial DNA analysis of Bronze Age horses recovered from the Chifeng region of Inner Mongolia, China	Prog. Nat. Sci. 17 (5), 544-550 (2007)
DQ900927		Inner Mongolia,China	East Asia	ancient domestic	Cai,D.W.	Mitochondrial DNA analysis of Bronze Age horses recovered from the Chifeng region of Inner Mongolia, China	Prog. Nat. Sci. 17 (5), 544-550 (2007)
DQ900926		Inner Mongolia,China	East Asia	ancient domestic	Cai,D.W.	Mitochondrial DNA analysis of Bronze Age horses recovered from the Chifeng region of Inner Mongolia, China	Prog. Nat. Sci. 17 (5), 544-550 (2007)
DQ900925		Inner Mongolia,China	East Asia	ancient domestic	Cai,D.W.	Mitochondrial DNA analysis of Bronze Age horses recovered from the Chifeng region of Inner Mongolia, China	Prog. Nat. Sci. 17 (5), 544-550 (2007)
DQ900924		Inner Mongolia,China	East Asia	ancient domestic	Cai,D.W.	Mitochondrial DNA analysis of Bronze Age horses recovered from the Chifeng region of Inner Mongolia, China	Prog. Nat. Sci. 17 (5), 544-550 (2007)
DQ900923		Inner Mongolia,China	East Asia	ancient domestic	Cai,D.W.	Mitochondrial DNA analysis of Bronze Age horses recovered from the Chifeng region of Inner Mongolia, China	Prog. Nat. Sci. 17 (5), 544-550 (2007)
DQ900922		Inner Mongolia,China	East Asia	ancient domestic	Cai,D.W.	Mitochondrial DNA analysis of Bronze Age horses recovered from the Chifeng region of Inner Mongolia, China	Prog. Nat. Sci. 17 (5), 544-550 (2007)
DQ683544		Spain	South Europe	ancient domestic	Lira,J.	Ancient DNA reveals traces of Iberian Neolithic and Bronze Age lineages in modern Iberian horses	Mol. Ecol. (2009) In press
DQ683543		Spain	South Europe	ancient domestic	Lira,J.	Ancient DNA reveals traces of Iberian Neolithic and Bronze Age lineages in modern Iberian horses	Mol. Ecol. (2009) In press
DQ683542		Spain	South Europe	ancient domestic	Lira,J.	Ancient DNA reveals traces of Iberian Neolithic and Bronze Age lineages in modern Iberian horses	Mol. Ecol. (2009) In press
DQ683541		Spain	South Europe	ancient domestic	Lira,J.	Ancient DNA reveals traces of Iberian Neolithic and Bronze Age lineages in modern Iberian horses	Mol. Ecol. (2009) In press
DQ683540		Spain	South Europe	ancient domestic	Lira,J.	Ancient DNA reveals traces of Iberian Neolithic and Bronze Age lineages in modern Iberian horses	Mol. Ecol. (2009) In press
DQ683539		Spain	South Europe	ancient domestic	Lira,J.	Ancient DNA reveals traces of Iberian Neolithic and Bronze Age lineages in modern Iberian horses	Mol. Ecol. (2009) In press
DQ683538		Spain	South Europe	ancient domestic	Lira,J.	Ancient DNA reveals traces of Iberian Neolithic and Bronze Age lineages in modern Iberian horses	Mol. Ecol. (2009) In press
DQ683537		Spain	South Europe	ancient domestic	Lira,J.	Ancient DNA reveals traces of Iberian Neolithic and Bronze Age lineages in modern Iberian horses	Mol. Ecol. (2009) In press
DQ683536		Spain	South Europe	ancient domestic	Lira,J.	Ancient DNA reveals traces of Iberian Neolithic and Bronze Age lineages in modern Iberian horses	Mol. Ecol. (2009) In press
DQ683535		Spain	South Europe	ancient domestic	Lira,J.	Ancient DNA reveals traces of Iberian Neolithic and Bronze Age lineages in modern Iberian horses	Mol. Ecol. (2009) In press
DQ683534		Spain	South Europe	ancient domestic	Lira,J.	Ancient DNA reveals traces of Iberian Neolithic and Bronze Age lineages in modern Iberian horses	Mol. Ecol. (2009) In press
DQ683533		Spain	South Europe	ancient domestic	Lira,J.	Ancient DNA reveals traces of Iberian Neolithic and Bronze Age lineages in modern Iberian horses	Mol. Ecol. (2009) In press
DQ683532		Spain	South Europe	ancient domestic	Lira,J.	Ancient DNA reveals traces of Iberian Neolithic and Bronze Age lineages in modern Iberian horses	Mol. Ecol. (2009) In press
DQ683531		Spain	South Europe	ancient domestic	Lira,J.	Ancient DNA reveals traces of Iberian Neolithic and Bronze Age lineages in modern Iberian horses	Mol. Ecol. (2009) In press
DQ683530		Spain	South Europe	ancient domestic	Lira,J.	Ancient DNA reveals traces of Iberian Neolithic and Bronze Age lineages in modern Iberian horses	Mol. Ecol. (2009) In press
DQ683529		Spain	South Europe	ancient domestic	Lira,J.	Ancient DNA reveals traces of Iberian Neolithic and Bronze Age lineages in modern Iberian horses	Mol. Ecol. (2009) In press
DQ683528		Spain	South Europe	ancient domestic	Lira,J.	Ancient DNA reveals traces of Iberian Neolithic and Bronze Age lineages in modern Iberian horses	Mol. Ecol. (2009) In press
DQ683527		Spain	South Europe	ancient domestic	Lira,J.	Ancient DNA reveals traces of Iberian Neolithic and Bronze Age lineages in modern Iberian horses	Mol. Ecol. (2009) In press
DQ683526		Spain	South Europe	ancient domestic	Lira,J.	Ancient DNA reveals traces of Iberian Neolithic and Bronze Age lineages in modern Iberian horses	Mol. Ecol. (2009) In press
DQ683525		Spain	South Europe	ancient domestic	Lira,J.	Ancient DNA reveals traces of Iberian Neolithic and Bronze Age lineages in modern Iberian horses	Mol. Ecol. (2009) In press
DQ499161		Portugal	South Europe	ancient domestic	Seco-Morais,J.	Ancient Iberian horses: a method to recover DNA from archaeological samples buried under sub-optimal conditions for preservation	J. Archaeol. Sci. 34 (10), 1713-1719 (2007)
DQ499160		Portugal	South Europe	ancient domestic	Seco-Morais,J.	Ancient Iberian horses: a method to recover DNA from archaeological samples buried under sub-optimal conditions for preservation	J. Archaeol. Sci. 34 (10), 1713-1719 (2007)
DQ499159		Portugal	South Europe	extinct wild	Seco-Morais,J.	Ancient Iberian horses: a method to recover DNA from archaeological samples buried under sub-optimal conditions for preservation	J. Archaeol. Sci. 34 (10), 1713-1719 (2007)
DQ499158		Portugal	South Europe	ancient domestic	Seco-Morais,J.	Ancient Iberian horses: a method to recover DNA from archaeological samples buried under sub-optimal conditions for preservation	J. Archaeol. Sci. 34 (10), 1713-1719 (2007)
DQ499157		Portugal	South Europe	ancient domestic	Seco-Morais,J.	Ancient Iberian horses: a method to recover DNA from archaeological samples buried under sub-optimal conditions for preservation	J. Archaeol. Sci. 34 (10), 1713-1719 (2007)
DQ499156		Spain	South Europe	ancient domestic	Seco-Morais,J.	Ancient Iberian horses: a method to recover DNA from archaeological samples buried under sub-optimal conditions for preservation	J. Archaeol. Sci. 34 (10), 1713-1719 (2007)
DQ339575	Sorraia	Portugal	South Europe	modern domestic	Luis,C.	A lost Sorraia maternal lineage found in the Lusitano horse breed	J. Anim. Breed. Genet. 123 (6), 399-402 (2006)
DQ328057	Yakut pony	Russia	North Asia	modern domestic	McGahern,A.M.	Mitochondrial DNA sequence diversity in extant Irish horse populations and in ancient horses	Anim. Genet. 37 (5), 498-502 (2006)
DQ328056	Yakut pony	Russia	North Asia	modern domestic	McGahern,A.M.	Mitochondrial DNA sequence diversity in extant Irish horse populations and in ancient horses	Anim. Genet. 37 (5), 498-502 (2006)
DQ328055	Yakut pony	Russia	North Asia	modern domestic	McGahern,A.M.	Mitochondrial DNA sequence diversity in extant Irish horse populations and in ancient horses	Anim. Genet. 37 (5), 498-502 (2006)
DQ328054	Yakut pony	Russia	North Asia	modern domestic	McGahern,A.M.	Mitochondrial DNA sequence diversity in extant Irish horse populations and in ancient horses	Anim. Genet. 37 (5), 498-502 (2006)
DQ328053	Yakut pony	Russia	North Asia	modern domestic	McGahern,A.M.	Mitochondrial DNA sequence diversity in extant Irish horse populations and in ancient horses	Anim. Genet. 37 (5), 498-502 (2006)
DQ328052	Yakut pony	Russia	North Asia	modern domestic	McGahern,A.M.	Mitochondrial DNA sequence diversity in extant Irish horse populations and in ancient horses	Anim. Genet. 37 (5), 498-502 (2006)
DQ328051	Yakut pony	Russia	North Asia	modern domestic	McGahern,A.M.	Mitochondrial DNA sequence diversity in extant Irish horse populations and in ancient horses	Anim. Genet. 37 (5), 498-502 (2006)
DQ328050	Yakut pony	Russia	North Asia	modern domestic	McGahern,A.M.	Mitochondrial DNA sequence diversity in extant Irish horse populations and in ancient horses	Anim. Genet. 37 (5), 498-502 (2006)
DQ328049	Yakut pony	Russia	North Asia	modern domestic	McGahern,A.M.	Mitochondrial DNA sequence diversity in extant Irish horse populations and in ancient horses	Anim. Genet. 37 (5), 498-502 (2006)
DQ328048	Yakut pony	Russia	North Asia	modern domestic	McGahern,A.M.	Mitochondrial DNA sequence diversity in extant Irish horse populations and in ancient horses	Anim. Genet. 37 (5), 498-502 (2006)
DQ328047	Yakut pony	Russia	North Asia	modern domestic	McGahern,A.M.	Mitochondrial DNA sequence diversity in extant Irish horse populations and in ancient horses	Anim. Genet. 37 (5), 498-502 (2006)
DQ328046	Yakut pony	Russia	North Asia	modern domestic	McGahern,A.M.	Mitochondrial DNA sequence diversity in extant Irish horse populations and in ancient horses	Anim. Genet. 37 (5), 498-502 (2006)
DQ328045	Yakut pony	Russia	North Asia	modern domestic	McGahern,A.M.	Mitochondrial DNA sequence diversity in extant Irish horse populations and in ancient horses	Anim. Genet. 37 (5), 498-502 (2006)
DQ328044	Yakut pony	Russia	North Asia	modern domestic	McGahern,A.M.	Mitochondrial DNA sequence diversity in extant Irish horse populations and in ancient horses	Anim. Genet. 37 (5), 498-502 (2006)
DQ328043	Yakut pony	Russia	North Asia	modern domestic	McGahern,A.M.	Mitochondrial DNA sequence diversity in extant Irish horse populations and in ancient horses	Anim. Genet. 37 (5), 498-502 (2006)
DQ328042	Yakut pony	Russia	North Asia	modern domestic	McGahern,A.M.	Mitochondrial DNA sequence diversity in extant Irish horse populations and in ancient horses	Anim. Genet. 37 (5), 498-502 (2006)
DQ328041	Yakut pony	Russia	North Asia	modern domestic	McGahern,A.M.	Mitochondrial DNA sequence diversity in extant Irish horse populations and in ancient horses	Anim. Genet. 37 (5), 498-502 (2006)
DQ328040	Yakut pony	Russia	North Asia	modern domestic	McGahern,A.M.	Mitochondrial DNA sequence diversity in extant Irish horse populations and in ancient horses	Anim. Genet. 37 (5), 498-502 (2006)
DQ328039	Yakut pony	Russia	North Asia	modern domestic	McGahern,A.M.	Mitochondrial DNA sequence diversity in extant Irish horse populations and in ancient horses	Anim. Genet. 37 (5), 498-502 (2006)
DQ328038	Yakut pony	Russia	North Asia	modern domestic	McGahern,A.M.	Mitochondrial DNA sequence diversity in extant Irish horse populations and in ancient horses	Anim. Genet. 37 (5), 498-502 (2006)
DQ328037	Vyatskaya pony	Russia	North Asia	modern domestic	McGahern,A.M.	Mitochondrial DNA sequence diversity in extant Irish horse populations and in ancient horses	Anim. Genet. 37 (5), 498-502 (2006)
DQ328036	Vyatskaya pony	Russia	North Asia	modern domestic	McGahern,A.M.	Mitochondrial DNA sequence diversity in extant Irish horse populations and in ancient horses	Anim. Genet. 37 (5), 498-502 (2006)
DQ328035	Vyatskaya pony	Russia	North Asia	modern domestic	McGahern,A.M.	Mitochondrial DNA sequence diversity in extant Irish horse populations and in ancient horses	Anim. Genet. 37 (5), 498-502 (2006)
DQ328034	Vyatskaya pony	Russia	North Asia	modern domestic	McGahern,A.M.	Mitochondrial DNA sequence diversity in extant Irish horse populations and in ancient horses	Anim. Genet. 37 (5), 498-502 (2006)
DQ328033	Vyatskaya pony	Russia	North Asia	modern domestic	McGahern,A.M.	Mitochondrial DNA sequence diversity in extant Irish horse populations and in ancient horses	Anim. Genet. 37 (5), 498-502 (2006)
DQ328032	Vyatskaya pony	Russia	North Asia	modern domestic	McGahern,A.M.	Mitochondrial DNA sequence diversity in extant Irish horse populations and in ancient horses	Anim. Genet. 37 (5), 498-502 (2006)
DQ328031	Vyatskaya pony	Russia	North Asia	modern domestic	McGahern,A.M.	Mitochondrial DNA sequence diversity in extant Irish horse populations and in ancient horses	Anim. Genet. 37 (5), 498-502 (2006)
DQ328030	Vyatskaya pony	Russia	North Asia	modern domestic	McGahern,A.M.	Mitochondrial DNA sequence diversity in extant Irish horse populations and in ancient horses	Anim. Genet. 37 (5), 498-502 (2006)
DQ328029	Vyatskaya pony	Russia	North Asia	modern domestic	McGahern,A.M.	Mitochondrial DNA sequence diversity in extant Irish horse populations and in ancient horses	Anim. Genet. 37 (5), 498-502 (2006)
DQ328028	Vyatskaya pony	Russia	North Asia	modern domestic	McGahern,A.M.	Mitochondrial DNA sequence diversity in extant Irish horse populations and in ancient horses	Anim. Genet. 37 (5), 498-502 (2006)
DQ328027	Vyatskaya pony	Russia	North Asia	modern domestic	McGahern,A.M.	Mitochondrial DNA sequence diversity in extant Irish horse populations and in ancient horses	Anim. Genet. 37 (5), 498-502 (2006)
DQ328026	Vyatskaya pony	Russia	North Asia	modern domestic	McGahern,A.M.	Mitochondrial DNA sequence diversity in extant Irish horse populations and in ancient horses	Anim. Genet. 37 (5), 498-502 (2006)
DQ328025	Vyatskaya pony	Russia	North Asia	modern domestic	McGahern,A.M.	Mitochondrial DNA sequence diversity in extant Irish horse populations and in ancient horses	Anim. Genet. 37 (5), 498-502 (2006)
DQ328024	Vyatskaya pony	Russia	North Asia	modern domestic	McGahern,A.M.	Mitochondrial DNA sequence diversity in extant Irish horse populations and in ancient horses	Anim. Genet. 37 (5), 498-502 (2006)
DQ328023	Vyatskaya pony	Russia	North Asia	modern domestic	McGahern,A.M.	Mitochondrial DNA sequence diversity in extant Irish horse populations and in ancient horses	Anim. Genet. 37 (5), 498-502 (2006)
DQ328022	Vyatskaya pony	Russia	North Asia	modern domestic	McGahern,A.M.	Mitochondrial DNA sequence diversity in extant Irish horse populations and in ancient horses	Anim. Genet. 37 (5), 498-502 (2006)
DQ328021	Vyatskaya pony	Russia	North Asia	modern domestic	McGahern,A.M.	Mitochondrial DNA sequence diversity in extant Irish horse populations and in ancient horses	Anim. Genet. 37 (5), 498-502 (2006)
DQ328020	Vyatskaya pony	Russia	North Asia	modern domestic	McGahern,A.M.	Mitochondrial DNA sequence diversity in extant Irish horse populations and in ancient horses	Anim. Genet. 37 (5), 498-502 (2006)
DQ328019	Orlov trotter	Russia	North Asia	modern domestic	McGahern,A.M.	Mitochondrial DNA sequence diversity in extant Irish horse populations and in ancient horses	Anim. Genet. 37 (5), 498-502 (2006)
DQ328018	Orlov trotter	Russia	North Asia	modern domestic	McGahern,A.M.	Mitochondrial DNA sequence diversity in extant Irish horse populations and in ancient horses	Anim. Genet. 37 (5), 498-502 (2006)
DQ328017	Orlov trotter	Russia	North Asia	modern domestic	McGahern,A.M.	Mitochondrial DNA sequence diversity in extant Irish horse populations and in ancient horses	Anim. Genet. 37 (5), 498-502 (2006)
DQ328016	Orlov trotter	Russia	North Asia	modern domestic	McGahern,A.M.	Mitochondrial DNA sequence diversity in extant Irish horse populations and in ancient horses	Anim. Genet. 37 (5), 498-502 (2006)
DQ328015	Orlov trotter	Russia	North Asia	modern domestic	McGahern,A.M.	Mitochondrial DNA sequence diversity in extant Irish horse populations and in ancient horses	Anim. Genet. 37 (5), 498-502 (2006)
DQ328014	Orlov trotter	Russia	North Asia	modern domestic	McGahern,A.M.	Mitochondrial DNA sequence diversity in extant Irish horse populations and in ancient horses	Anim. Genet. 37 (5), 498-502 (2006)
DQ328013	Orlov trotter	Russia	North Asia	modern domestic	McGahern,A.M.	Mitochondrial DNA sequence diversity in extant Irish horse populations and in ancient horses	Anim. Genet. 37 (5), 498-502 (2006)
DQ328012	Orlov trotter	Russia	North Asia	modern domestic	McGahern,A.M.	Mitochondrial DNA sequence diversity in extant Irish horse populations and in ancient horses	Anim. Genet. 37 (5), 498-502 (2006)
DQ328011	Orlov trotter	Russia	North Asia	modern domestic	McGahern,A.M.	Mitochondrial DNA sequence diversity in extant Irish horse populations and in ancient horses	Anim. Genet. 37 (5), 498-502 (2006)
DQ328010	Orlov trotter	Russia	North Asia	modern domestic	McGahern,A.M.	Mitochondrial DNA sequence diversity in extant Irish horse populations and in ancient horses	Anim. Genet. 37 (5), 498-502 (2006)
DQ328009	Orlov trotter	Russia	North Asia	modern domestic	McGahern,A.M.	Mitochondrial DNA sequence diversity in extant Irish horse populations and in ancient horses	Anim. Genet. 37 (5), 498-502 (2006)
DQ328008	Orlov trotter	Russia	North Asia	modern domestic	McGahern,A.M.	Mitochondrial DNA sequence diversity in extant Irish horse populations and in ancient horses	Anim. Genet. 37 (5), 498-502 (2006)
DQ328007	Orlov trotter	Russia	North Asia	modern domestic	McGahern,A.M.	Mitochondrial DNA sequence diversity in extant Irish horse populations and in ancient horses	Anim. Genet. 37 (5), 498-502 (2006)
DQ328006	Orlov trotter	Russia	North Asia	modern domestic	McGahern,A.M.	Mitochondrial DNA sequence diversity in extant Irish horse populations and in ancient horses	Anim. Genet. 37 (5), 498-502 (2006)
DQ328005	Orlov trotter	Russia	North Asia	modern domestic	McGahern,A.M.	Mitochondrial DNA sequence diversity in extant Irish horse populations and in ancient horses	Anim. Genet. 37 (5), 498-502 (2006)
DQ328004	Orlov trotter	Russia	North Asia	modern domestic	McGahern,A.M.	Mitochondrial DNA sequence diversity in extant Irish horse populations and in ancient horses	Anim. Genet. 37 (5), 498-502 (2006)
DQ328003	Orlov trotter	Russia	North Asia	modern domestic	McGahern,A.M.	Mitochondrial DNA sequence diversity in extant Irish horse populations and in ancient horses	Anim. Genet. 37 (5), 498-502 (2006)
DQ328002	Orlov trotter	Russia	North Asia	modern domestic	McGahern,A.M.	Mitochondrial DNA sequence diversity in extant Irish horse populations and in ancient horses	Anim. Genet. 37 (5), 498-502 (2006)
DQ328001	Mongolia ?	Mongolia	East Asia	modern domestic	McGahern,A.M.	Mitochondrial DNA sequence diversity in extant Irish horse populations and in ancient horses	Anim. Genet. 37 (5), 498-502 (2006)
DQ328000	Mongolia ?	Mongolia	East Asia	modern domestic	McGahern,A.M.	Mitochondrial DNA sequence diversity in extant Irish horse populations and in ancient horses	Anim. Genet. 37 (5), 498-502 (2006)
DQ327999	Mongolia ?	Mongolia	East Asia	modern domestic	McGahern,A.M.	Mitochondrial DNA sequence diversity in extant Irish horse populations and in ancient horses	Anim. Genet. 37 (5), 498-502 (2006)
DQ327998	Mongolia ?	Mongolia	East Asia	modern domestic	McGahern,A.M.	Mitochondrial DNA sequence diversity in extant Irish horse populations and in ancient horses	Anim. Genet. 37 (5), 498-502 (2006)
DQ327997	Mongolia ?	Mongolia	East Asia	modern domestic	McGahern,A.M.	Mitochondrial DNA sequence diversity in extant Irish horse populations and in ancient horses	Anim. Genet. 37 (5), 498-502 (2006)
DQ327996	Mongolia ?	Mongolia	East Asia	modern domestic	McGahern,A.M.	Mitochondrial DNA sequence diversity in extant Irish horse populations and in ancient horses	Anim. Genet. 37 (5), 498-502 (2006)
DQ327995	Mongolia ?	Mongolia	East Asia	modern domestic	McGahern,A.M.	Mitochondrial DNA sequence diversity in extant Irish horse populations and in ancient horses	Anim. Genet. 37 (5), 498-502 (2006)
DQ327994	Mongolia ?	Mongolia	East Asia	modern domestic	McGahern,A.M.	Mitochondrial DNA sequence diversity in extant Irish horse populations and in ancient horses	Anim. Genet. 37 (5), 498-502 (2006)
DQ327993	Mongolia ?	Mongolia	East Asia	modern domestic	McGahern,A.M.	Mitochondrial DNA sequence diversity in extant Irish horse populations and in ancient horses	Anim. Genet. 37 (5), 498-502 (2006)
DQ327992	Mongolia ?	Mongolia	East Asia	modern domestic	McGahern,A.M.	Mitochondrial DNA sequence diversity in extant Irish horse populations and in ancient horses	Anim. Genet. 37 (5), 498-502 (2006)
DQ327991	Mongolia ?	Mongolia	East Asia	modern domestic	McGahern,A.M.	Mitochondrial DNA sequence diversity in extant Irish horse populations and in ancient horses	Anim. Genet. 37 (5), 498-502 (2006)
DQ327990	Mongolia ?	Mongolia	East Asia	modern domestic	McGahern,A.M.	Mitochondrial DNA sequence diversity in extant Irish horse populations and in ancient horses	Anim. Genet. 37 (5), 498-502 (2006)
DQ327989	Mongolia ?	Mongolia	East Asia	modern domestic	McGahern,A.M.	Mitochondrial DNA sequence diversity in extant Irish horse populations and in ancient horses	Anim. Genet. 37 (5), 498-502 (2006)
DQ327988	Mongolia ?	Mongolia	East Asia	modern domestic	McGahern,A.M.	Mitochondrial DNA sequence diversity in extant Irish horse populations and in ancient horses	Anim. Genet. 37 (5), 498-502 (2006)
DQ327987	Mongolia ?	Mongolia	East Asia	modern domestic	McGahern,A.M.	Mitochondrial DNA sequence diversity in extant Irish horse populations and in ancient horses	Anim. Genet. 37 (5), 498-502 (2006)
DQ327986	Mongolia ?	Mongolia	East Asia	modern domestic	McGahern,A.M.	Mitochondrial DNA sequence diversity in extant Irish horse populations and in ancient horses	Anim. Genet. 37 (5), 498-502 (2006)
DQ327985	Mesenskay	Russia	East Europe	modern domestic	McGahern,A.M.	Mitochondrial DNA sequence diversity in extant Irish horse populations and in ancient horses	Anim. Genet. 37 (5), 498-502 (2006)
DQ327984	Mesenskay	Russia	East Europe	modern domestic	McGahern,A.M.	Mitochondrial DNA sequence diversity in extant Irish horse populations and in ancient horses	Anim. Genet. 37 (5), 498-502 (2006)
DQ327983	Mesenskay	Russia	East Europe	modern domestic	McGahern,A.M.	Mitochondrial DNA sequence diversity in extant Irish horse populations and in ancient horses	Anim. Genet. 37 (5), 498-502 (2006)
DQ327982	Mesenskay	Russia	East Europe	modern domestic	McGahern,A.M.	Mitochondrial DNA sequence diversity in extant Irish horse populations and in ancient horses	Anim. Genet. 37 (5), 498-502 (2006)
DQ327981	Mesenskay	Russia	East Europe	modern domestic	McGahern,A.M.	Mitochondrial DNA sequence diversity in extant Irish horse populations and in ancient horses	Anim. Genet. 37 (5), 498-502 (2006)
DQ327980	Mesenskay	Russia	East Europe	modern domestic	McGahern,A.M.	Mitochondrial DNA sequence diversity in extant Irish horse populations and in ancient horses	Anim. Genet. 37 (5), 498-502 (2006)
DQ327979	Mesenskay	Russia	East Europe	modern domestic	McGahern,A.M.	Mitochondrial DNA sequence diversity in extant Irish horse populations and in ancient horses	Anim. Genet. 37 (5), 498-502 (2006)
DQ327978	Mesenskay	Russia	East Europe	modern domestic	McGahern,A.M.	Mitochondrial DNA sequence diversity in extant Irish horse populations and in ancient horses	Anim. Genet. 37 (5), 498-502 (2006)
DQ327977	Mesenskay	Russia	East Europe	modern domestic	McGahern,A.M.	Mitochondrial DNA sequence diversity in extant Irish horse populations and in ancient horses	Anim. Genet. 37 (5), 498-502 (2006)
DQ327976	Mesenskay	Russia	East Europe	modern domestic	McGahern,A.M.	Mitochondrial DNA sequence diversity in extant Irish horse populations and in ancient horses	Anim. Genet. 37 (5), 498-502 (2006)
DQ327975	Mesenskay	Russia	East Europe	modern domestic	McGahern,A.M.	Mitochondrial DNA sequence diversity in extant Irish horse populations and in ancient horses	Anim. Genet. 37 (5), 498-502 (2006)
DQ327974	Mesenskay	Russia	East Europe	modern domestic	McGahern,A.M.	Mitochondrial DNA sequence diversity in extant Irish horse populations and in ancient horses	Anim. Genet. 37 (5), 498-502 (2006)
DQ327973	Mesenskay	Russia	East Europe	modern domestic	McGahern,A.M.	Mitochondrial DNA sequence diversity in extant Irish horse populations and in ancient horses	Anim. Genet. 37 (5), 498-502 (2006)
DQ327972	Mesenskay	Russia	East Europe	modern domestic	McGahern,A.M.	Mitochondrial DNA sequence diversity in extant Irish horse populations and in ancient horses	Anim. Genet. 37 (5), 498-502 (2006)
DQ327971	Mesenskay	Russia	East Europe	modern domestic	McGahern,A.M.	Mitochondrial DNA sequence diversity in extant Irish horse populations and in ancient horses	Anim. Genet. 37 (5), 498-502 (2006)
DQ327970	Mesenskay	Russia	East Europe	modern domestic	McGahern,A.M.	Mitochondrial DNA sequence diversity in extant Irish horse populations and in ancient horses	Anim. Genet. 37 (5), 498-502 (2006)
DQ327969	Mesenskay	Russia	East Europe	modern domestic	McGahern,A.M.	Mitochondrial DNA sequence diversity in extant Irish horse populations and in ancient horses	Anim. Genet. 37 (5), 498-502 (2006)
DQ327968	Mesenskay	Russia	East Europe	modern domestic	McGahern,A.M.	Mitochondrial DNA sequence diversity in extant Irish horse populations and in ancient horses	Anim. Genet. 37 (5), 498-502 (2006)
DQ327967	Akhal-Teke	Kazakhstan	Central Asia	modern domestic	McGahern,A.M.	Mitochondrial DNA sequence diversity in extant Irish horse populations and in ancient horses	Anim. Genet. 37 (5), 498-502 (2006)
DQ327966	Akhal-Teke	Kazakhstan	Central Asia	modern domestic	McGahern,A.M.	Mitochondrial DNA sequence diversity in extant Irish horse populations and in ancient horses	Anim. Genet. 37 (5), 498-502 (2006)
DQ327965	Akhal-Teke	Kazakhstan	Central Asia	modern domestic	McGahern,A.M.	Mitochondrial DNA sequence diversity in extant Irish horse populations and in ancient horses	Anim. Genet. 37 (5), 498-502 (2006)
DQ327964	Akhal-Teke	Kazakhstan	Central Asia	modern domestic	McGahern,A.M.	Mitochondrial DNA sequence diversity in extant Irish horse populations and in ancient horses	Anim. Genet. 37 (5), 498-502 (2006)
DQ327963	Akhal-Teke	Kazakhstan	Central Asia	modern domestic	McGahern,A.M.	Mitochondrial DNA sequence diversity in extant Irish horse populations and in ancient horses	Anim. Genet. 37 (5), 498-502 (2006)
DQ327962	Akhal-Teke	Kazakhstan	Central Asia	modern domestic	McGahern,A.M.	Mitochondrial DNA sequence diversity in extant Irish horse populations and in ancient horses	Anim. Genet. 37 (5), 498-502 (2006)
DQ327961	Akhal-Teke	Kazakhstan	Central Asia	modern domestic	McGahern,A.M.	Mitochondrial DNA sequence diversity in extant Irish horse populations and in ancient horses	Anim. Genet. 37 (5), 498-502 (2006)
DQ327960	Akhal-Teke	Kazakhstan	Central Asia	modern domestic	McGahern,A.M.	Mitochondrial DNA sequence diversity in extant Irish horse populations and in ancient horses	Anim. Genet. 37 (5), 498-502 (2006)
DQ327959	Akhal-Teke	Kazakhstan	Central Asia	modern domestic	McGahern,A.M.	Mitochondrial DNA sequence diversity in extant Irish horse populations and in ancient horses	Anim. Genet. 37 (5), 498-502 (2006)
DQ327958	Akhal-Teke	Kazakhstan	Central Asia	modern domestic	McGahern,A.M.	Mitochondrial DNA sequence diversity in extant Irish horse populations and in ancient horses	Anim. Genet. 37 (5), 498-502 (2006)
DQ327957	Akhal-Teke	Kazakhstan	Central Asia	modern domestic	McGahern,A.M.	Mitochondrial DNA sequence diversity in extant Irish horse populations and in ancient horses	Anim. Genet. 37 (5), 498-502 (2006)
DQ327956	Akhal-Teke	Kazakhstan	Central Asia	modern domestic	McGahern,A.M.	Mitochondrial DNA sequence diversity in extant Irish horse populations and in ancient horses	Anim. Genet. 37 (5), 498-502 (2006)
DQ327955	Akhal-Teke	Kazakhstan	Central Asia	modern domestic	McGahern,A.M.	Mitochondrial DNA sequence diversity in extant Irish horse populations and in ancient horses	Anim. Genet. 37 (5), 498-502 (2006)
DQ327954	Akhal-Teke	Kazakhstan	Central Asia	modern domestic	McGahern,A.M.	Mitochondrial DNA sequence diversity in extant Irish horse populations and in ancient horses	Anim. Genet. 37 (5), 498-502 (2006)
DQ327953	Akhal-Teke	Kazakhstan	Central Asia	modern domestic	McGahern,A.M.	Mitochondrial DNA sequence diversity in extant Irish horse populations and in ancient horses	Anim. Genet. 37 (5), 498-502 (2006)
DQ327952	Akhal-Teke	Kazakhstan	Central Asia	modern domestic	McGahern,A.M.	Mitochondrial DNA sequence diversity in extant Irish horse populations and in ancient horses	Anim. Genet. 37 (5), 498-502 (2006)
DQ327951	Akhal-Teke	Kazakhstan	Central Asia	modern domestic	McGahern,A.M.	Mitochondrial DNA sequence diversity in extant Irish horse populations and in ancient horses	Anim. Genet. 37 (5), 498-502 (2006)
DQ327950	Akhal-Teke	Kazakhstan	Central Asia	modern domestic	McGahern,A.M.	Mitochondrial DNA sequence diversity in extant Irish horse populations and in ancient horses	Anim. Genet. 37 (5), 498-502 (2006)
DQ327949	Irish Draught	British	West Europe	modern domestic	McGahern,A.M.	Mitochondrial DNA sequence diversity in extant Irish horse populations and in ancient horses	Anim. Genet. 37 (5), 498-502 (2006)
DQ327948	Irish Draught	British	West Europe	modern domestic	McGahern,A.M.	Mitochondrial DNA sequence diversity in extant Irish horse populations and in ancient horses	Anim. Genet. 37 (5), 498-502 (2006)
DQ327947	Irish Draught	British	West Europe	modern domestic	McGahern,A.M.	Mitochondrial DNA sequence diversity in extant Irish horse populations and in ancient horses	Anim. Genet. 37 (5), 498-502 (2006)
DQ327946	Irish Draught	British	West Europe	modern domestic	McGahern,A.M.	Mitochondrial DNA sequence diversity in extant Irish horse populations and in ancient horses	Anim. Genet. 37 (5), 498-502 (2006)
DQ327945	Irish Draught	British	West Europe	modern domestic	McGahern,A.M.	Mitochondrial DNA sequence diversity in extant Irish horse populations and in ancient horses	Anim. Genet. 37 (5), 498-502 (2006)
DQ327944	Irish Draught	British	West Europe	modern domestic	McGahern,A.M.	Mitochondrial DNA sequence diversity in extant Irish horse populations and in ancient horses	Anim. Genet. 37 (5), 498-502 (2006)
DQ327943	Irish Draught	British	West Europe	modern domestic	McGahern,A.M.	Mitochondrial DNA sequence diversity in extant Irish horse populations and in ancient horses	Anim. Genet. 37 (5), 498-502 (2006)
DQ327942	Irish Draught	British	West Europe	modern domestic	McGahern,A.M.	Mitochondrial DNA sequence diversity in extant Irish horse populations and in ancient horses	Anim. Genet. 37 (5), 498-502 (2006)
DQ327941	Irish Draught	British	West Europe	modern domestic	McGahern,A.M.	Mitochondrial DNA sequence diversity in extant Irish horse populations and in ancient horses	Anim. Genet. 37 (5), 498-502 (2006)
DQ327940	Irish Draught	British	West Europe	modern domestic	McGahern,A.M.	Mitochondrial DNA sequence diversity in extant Irish horse populations and in ancient horses	Anim. Genet. 37 (5), 498-502 (2006)
DQ327939	Irish Draught	British	West Europe	modern domestic	McGahern,A.M.	Mitochondrial DNA sequence diversity in extant Irish horse populations and in ancient horses	Anim. Genet. 37 (5), 498-502 (2006)
DQ327938	Irish Draught	British	West Europe	modern domestic	McGahern,A.M.	Mitochondrial DNA sequence diversity in extant Irish horse populations and in ancient horses	Anim. Genet. 37 (5), 498-502 (2006)
DQ327937	Irish Draught	British	West Europe	modern domestic	McGahern,A.M.	Mitochondrial DNA sequence diversity in extant Irish horse populations and in ancient horses	Anim. Genet. 37 (5), 498-502 (2006)
DQ327936	Irish Draught	British	West Europe	modern domestic	McGahern,A.M.	Mitochondrial DNA sequence diversity in extant Irish horse populations and in ancient horses	Anim. Genet. 37 (5), 498-502 (2006)
DQ327935	Irish Draught	British	West Europe	modern domestic	McGahern,A.M.	Mitochondrial DNA sequence diversity in extant Irish horse populations and in ancient horses	Anim. Genet. 37 (5), 498-502 (2006)
DQ327934	Irish Draught	British	West Europe	modern domestic	McGahern,A.M.	Mitochondrial DNA sequence diversity in extant Irish horse populations and in ancient horses	Anim. Genet. 37 (5), 498-502 (2006)
DQ327933	Irish Draught	British	West Europe	modern domestic	McGahern,A.M.	Mitochondrial DNA sequence diversity in extant Irish horse populations and in ancient horses	Anim. Genet. 37 (5), 498-502 (2006)
DQ327932	Irish Draught	British	West Europe	modern domestic	McGahern,A.M.	Mitochondrial DNA sequence diversity in extant Irish horse populations and in ancient horses	Anim. Genet. 37 (5), 498-502 (2006)
DQ327931	Irish Draught	British	West Europe	modern domestic	McGahern,A.M.	Mitochondrial DNA sequence diversity in extant Irish horse populations and in ancient horses	Anim. Genet. 37 (5), 498-502 (2006)
DQ327930	Irish Draught	British	West Europe	modern domestic	McGahern,A.M.	Mitochondrial DNA sequence diversity in extant Irish horse populations and in ancient horses	Anim. Genet. 37 (5), 498-502 (2006)
DQ327929	Irish Draught	British	West Europe	modern domestic	McGahern,A.M.	Mitochondrial DNA sequence diversity in extant Irish horse populations and in ancient horses	Anim. Genet. 37 (5), 498-502 (2006)
DQ327928	Irish Draught	British	West Europe	modern domestic	McGahern,A.M.	Mitochondrial DNA sequence diversity in extant Irish horse populations and in ancient horses	Anim. Genet. 37 (5), 498-502 (2006)
DQ327927	Irish Draught	British	West Europe	modern domestic	McGahern,A.M.	Mitochondrial DNA sequence diversity in extant Irish horse populations and in ancient horses	Anim. Genet. 37 (5), 498-502 (2006)
DQ327926	Irish Draught	British	West Europe	modern domestic	McGahern,A.M.	Mitochondrial DNA sequence diversity in extant Irish horse populations and in ancient horses	Anim. Genet. 37 (5), 498-502 (2006)
DQ327925	Irish Draught	British	West Europe	modern domestic	McGahern,A.M.	Mitochondrial DNA sequence diversity in extant Irish horse populations and in ancient horses	Anim. Genet. 37 (5), 498-502 (2006)
DQ327924	Irish Draught	British	West Europe	modern domestic	McGahern,A.M.	Mitochondrial DNA sequence diversity in extant Irish horse populations and in ancient horses	Anim. Genet. 37 (5), 498-502 (2006)
DQ327923	Irish Draught	British	West Europe	modern domestic	McGahern,A.M.	Mitochondrial DNA sequence diversity in extant Irish horse populations and in ancient horses	Anim. Genet. 37 (5), 498-502 (2006)
DQ327922	Irish Draught	British	West Europe	modern domestic	McGahern,A.M.	Mitochondrial DNA sequence diversity in extant Irish horse populations and in ancient horses	Anim. Genet. 37 (5), 498-502 (2006)
DQ327921	Irish Draught	British	West Europe	modern domestic	McGahern,A.M.	Mitochondrial DNA sequence diversity in extant Irish horse populations and in ancient horses	Anim. Genet. 37 (5), 498-502 (2006)
DQ327920	Irish Draught	British	West Europe	modern domestic	McGahern,A.M.	Mitochondrial DNA sequence diversity in extant Irish horse populations and in ancient horses	Anim. Genet. 37 (5), 498-502 (2006)
DQ327919	Irish Draught	British	West Europe	modern domestic	McGahern,A.M.	Mitochondrial DNA sequence diversity in extant Irish horse populations and in ancient horses	Anim. Genet. 37 (5), 498-502 (2006)
DQ327918	Irish Draught	British	West Europe	modern domestic	McGahern,A.M.	Mitochondrial DNA sequence diversity in extant Irish horse populations and in ancient horses	Anim. Genet. 37 (5), 498-502 (2006)
DQ327917	Irish Draught	British	West Europe	modern domestic	McGahern,A.M.	Mitochondrial DNA sequence diversity in extant Irish horse populations and in ancient horses	Anim. Genet. 37 (5), 498-502 (2006)
DQ327916	Irish Draught	British	West Europe	modern domestic	McGahern,A.M.	Mitochondrial DNA sequence diversity in extant Irish horse populations and in ancient horses	Anim. Genet. 37 (5), 498-502 (2006)
DQ327915	Irish Draught	British	West Europe	modern domestic	McGahern,A.M.	Mitochondrial DNA sequence diversity in extant Irish horse populations and in ancient horses	Anim. Genet. 37 (5), 498-502 (2006)
DQ327914	Irish Draught	British	West Europe	modern domestic	McGahern,A.M.	Mitochondrial DNA sequence diversity in extant Irish horse populations and in ancient horses	Anim. Genet. 37 (5), 498-502 (2006)
DQ327913	Irish Draught	British	West Europe	modern domestic	McGahern,A.M.	Mitochondrial DNA sequence diversity in extant Irish horse populations and in ancient horses	Anim. Genet. 37 (5), 498-502 (2006)
DQ327912	Irish Draught	British	West Europe	modern domestic	McGahern,A.M.	Mitochondrial DNA sequence diversity in extant Irish horse populations and in ancient horses	Anim. Genet. 37 (5), 498-502 (2006)
DQ327911	Irish Draught	British	West Europe	modern domestic	McGahern,A.M.	Mitochondrial DNA sequence diversity in extant Irish horse populations and in ancient horses	Anim. Genet. 37 (5), 498-502 (2006)
DQ327910	Irish Draught	British	West Europe	modern domestic	McGahern,A.M.	Mitochondrial DNA sequence diversity in extant Irish horse populations and in ancient horses	Anim. Genet. 37 (5), 498-502 (2006)
DQ327909	Irish Draught	British	West Europe	modern domestic	McGahern,A.M.	Mitochondrial DNA sequence diversity in extant Irish horse populations and in ancient horses	Anim. Genet. 37 (5), 498-502 (2006)
DQ327908	Irish Draught	British	West Europe	modern domestic	McGahern,A.M.	Mitochondrial DNA sequence diversity in extant Irish horse populations and in ancient horses	Anim. Genet. 37 (5), 498-502 (2006)
DQ327907	Irish Draught	British	West Europe	modern domestic	McGahern,A.M.	Mitochondrial DNA sequence diversity in extant Irish horse populations and in ancient horses	Anim. Genet. 37 (5), 498-502 (2006)
DQ327906	Irish Draught	British	West Europe	modern domestic	McGahern,A.M.	Mitochondrial DNA sequence diversity in extant Irish horse populations and in ancient horses	Anim. Genet. 37 (5), 498-502 (2006)
DQ327905	Irish Draught	British	West Europe	modern domestic	McGahern,A.M.	Mitochondrial DNA sequence diversity in extant Irish horse populations and in ancient horses	Anim. Genet. 37 (5), 498-502 (2006)
DQ327904	Irish Draught	British	West Europe	modern domestic	McGahern,A.M.	Mitochondrial DNA sequence diversity in extant Irish horse populations and in ancient horses	Anim. Genet. 37 (5), 498-502 (2006)
DQ327903	Irish Draught	British	West Europe	modern domestic	McGahern,A.M.	Mitochondrial DNA sequence diversity in extant Irish horse populations and in ancient horses	Anim. Genet. 37 (5), 498-502 (2006)
DQ327902	Irish Draught	British	West Europe	modern domestic	McGahern,A.M.	Mitochondrial DNA sequence diversity in extant Irish horse populations and in ancient horses	Anim. Genet. 37 (5), 498-502 (2006)
DQ327901	Irish Draught	British	West Europe	modern domestic	McGahern,A.M.	Mitochondrial DNA sequence diversity in extant Irish horse populations and in ancient horses	Anim. Genet. 37 (5), 498-502 (2006)
DQ327900	Irish Draught	British	West Europe	modern domestic	McGahern,A.M.	Mitochondrial DNA sequence diversity in extant Irish horse populations and in ancient horses	Anim. Genet. 37 (5), 498-502 (2006)
DQ327899	Irish Draught	British	West Europe	modern domestic	McGahern,A.M.	Mitochondrial DNA sequence diversity in extant Irish horse populations and in ancient horses	Anim. Genet. 37 (5), 498-502 (2006)
DQ327898	Irish Draught	British	West Europe	modern domestic	McGahern,A.M.	Mitochondrial DNA sequence diversity in extant Irish horse populations and in ancient horses	Anim. Genet. 37 (5), 498-502 (2006)
DQ327897	Irish Draught	British	West Europe	modern domestic	McGahern,A.M.	Mitochondrial DNA sequence diversity in extant Irish horse populations and in ancient horses	Anim. Genet. 37 (5), 498-502 (2006)
DQ327896	Irish Draught	British	West Europe	modern domestic	McGahern,A.M.	Mitochondrial DNA sequence diversity in extant Irish horse populations and in ancient horses	Anim. Genet. 37 (5), 498-502 (2006)
DQ327895	Irish Draught	British	West Europe	modern domestic	McGahern,A.M.	Mitochondrial DNA sequence diversity in extant Irish horse populations and in ancient horses	Anim. Genet. 37 (5), 498-502 (2006)
DQ327894	Irish Draught	British	West Europe	modern domestic	McGahern,A.M.	Mitochondrial DNA sequence diversity in extant Irish horse populations and in ancient horses	Anim. Genet. 37 (5), 498-502 (2006)
DQ327893	Irish Draught	British	West Europe	modern domestic	McGahern,A.M.	Mitochondrial DNA sequence diversity in extant Irish horse populations and in ancient horses	Anim. Genet. 37 (5), 498-502 (2006)
DQ327892	Irish Draught	British	West Europe	modern domestic	McGahern,A.M.	Mitochondrial DNA sequence diversity in extant Irish horse populations and in ancient horses	Anim. Genet. 37 (5), 498-502 (2006)
DQ327891	Irish Draught	British	West Europe	modern domestic	McGahern,A.M.	Mitochondrial DNA sequence diversity in extant Irish horse populations and in ancient horses	Anim. Genet. 37 (5), 498-502 (2006)
DQ327890	Kerry Bog Pony	British	West Europe	modern domestic	McGahern,A.M.	Mitochondrial DNA sequence diversity in extant Irish horse populations and in ancient horses	Anim. Genet. 37 (5), 498-502 (2006)
DQ327889	Kerry Bog Pony	British	West Europe	modern domestic	McGahern,A.M.	Mitochondrial DNA sequence diversity in extant Irish horse populations and in ancient horses	Anim. Genet. 37 (5), 498-502 (2006)
DQ327888	Kerry Bog Pony	British	West Europe	modern domestic	McGahern,A.M.	Mitochondrial DNA sequence diversity in extant Irish horse populations and in ancient horses	Anim. Genet. 37 (5), 498-502 (2006)
DQ327887	Kerry Bog Pony	British	West Europe	modern domestic	McGahern,A.M.	Mitochondrial DNA sequence diversity in extant Irish horse populations and in ancient horses	Anim. Genet. 37 (5), 498-502 (2006)
DQ327886	Kerry Bog Pony	British	West Europe	modern domestic	McGahern,A.M.	Mitochondrial DNA sequence diversity in extant Irish horse populations and in ancient horses	Anim. Genet. 37 (5), 498-502 (2006)
DQ327885	Kerry Bog Pony	British	West Europe	modern domestic	McGahern,A.M.	Mitochondrial DNA sequence diversity in extant Irish horse populations and in ancient horses	Anim. Genet. 37 (5), 498-502 (2006)
DQ327884	Kerry Bog Pony	British	West Europe	modern domestic	McGahern,A.M.	Mitochondrial DNA sequence diversity in extant Irish horse populations and in ancient horses	Anim. Genet. 37 (5), 498-502 (2006)
DQ327883	Kerry Bog Pony	British	West Europe	modern domestic	McGahern,A.M.	Mitochondrial DNA sequence diversity in extant Irish horse populations and in ancient horses	Anim. Genet. 37 (5), 498-502 (2006)
DQ327882	Kerry Bog Pony	British	West Europe	modern domestic	McGahern,A.M.	Mitochondrial DNA sequence diversity in extant Irish horse populations and in ancient horses	Anim. Genet. 37 (5), 498-502 (2006)
DQ327881	Kerry Bog Pony	British	West Europe	modern domestic	McGahern,A.M.	Mitochondrial DNA sequence diversity in extant Irish horse populations and in ancient horses	Anim. Genet. 37 (5), 498-502 (2006)
DQ327880	Kerry Bog Pony	British	West Europe	modern domestic	McGahern,A.M.	Mitochondrial DNA sequence diversity in extant Irish horse populations and in ancient horses	Anim. Genet. 37 (5), 498-502 (2006)
DQ327879	Kerry Bog Pony	British	West Europe	modern domestic	McGahern,A.M.	Mitochondrial DNA sequence diversity in extant Irish horse populations and in ancient horses	Anim. Genet. 37 (5), 498-502 (2006)
DQ327878	Kerry Bog Pony	British	West Europe	modern domestic	McGahern,A.M.	Mitochondrial DNA sequence diversity in extant Irish horse populations and in ancient horses	Anim. Genet. 37 (5), 498-502 (2006)
DQ327877	Kerry Bog Pony	British	West Europe	modern domestic	McGahern,A.M.	Mitochondrial DNA sequence diversity in extant Irish horse populations and in ancient horses	Anim. Genet. 37 (5), 498-502 (2006)
DQ327876	Kerry Bog Pony	British	West Europe	modern domestic	McGahern,A.M.	Mitochondrial DNA sequence diversity in extant Irish horse populations and in ancient horses	Anim. Genet. 37 (5), 498-502 (2006)
DQ327875	Kerry Bog Pony	British	West Europe	modern domestic	McGahern,A.M.	Mitochondrial DNA sequence diversity in extant Irish horse populations and in ancient horses	Anim. Genet. 37 (5), 498-502 (2006)
DQ327874	Kerry Bog Pony	British	West Europe	modern domestic	McGahern,A.M.	Mitochondrial DNA sequence diversity in extant Irish horse populations and in ancient horses	Anim. Genet. 37 (5), 498-502 (2006)
DQ327873	Kerry Bog Pony	British	West Europe	modern domestic	McGahern,A.M.	Mitochondrial DNA sequence diversity in extant Irish horse populations and in ancient horses	Anim. Genet. 37 (5), 498-502 (2006)
DQ327872	Kerry Bog Pony	British	West Europe	modern domestic	McGahern,A.M.	Mitochondrial DNA sequence diversity in extant Irish horse populations and in ancient horses	Anim. Genet. 37 (5), 498-502 (2006)
DQ327871	Kerry Bog Pony	British	West Europe	modern domestic	McGahern,A.M.	Mitochondrial DNA sequence diversity in extant Irish horse populations and in ancient horses	Anim. Genet. 37 (5), 498-502 (2006)
DQ327870	Kerry Bog Pony	British	West Europe	modern domestic	McGahern,A.M.	Mitochondrial DNA sequence diversity in extant Irish horse populations and in ancient horses	Anim. Genet. 37 (5), 498-502 (2006)
DQ327869	Kerry Bog Pony	British	West Europe	modern domestic	McGahern,A.M.	Mitochondrial DNA sequence diversity in extant Irish horse populations and in ancient horses	Anim. Genet. 37 (5), 498-502 (2006)
DQ327868	Kerry Bog Pony	British	West Europe	modern domestic	McGahern,A.M.	Mitochondrial DNA sequence diversity in extant Irish horse populations and in ancient horses	Anim. Genet. 37 (5), 498-502 (2006)
DQ327867	Kerry Bog Pony	British	West Europe	modern domestic	McGahern,A.M.	Mitochondrial DNA sequence diversity in extant Irish horse populations and in ancient horses	Anim. Genet. 37 (5), 498-502 (2006)
DQ327866	Kerry Bog Pony	British	West Europe	modern domestic	McGahern,A.M.	Mitochondrial DNA sequence diversity in extant Irish horse populations and in ancient horses	Anim. Genet. 37 (5), 498-502 (2006)
DQ327865	Kerry Bog Pony	British	West Europe	modern domestic	McGahern,A.M.	Mitochondrial DNA sequence diversity in extant Irish horse populations and in ancient horses	Anim. Genet. 37 (5), 498-502 (2006)
DQ327864	Kerry Bog Pony	British	West Europe	modern domestic	McGahern,A.M.	Mitochondrial DNA sequence diversity in extant Irish horse populations and in ancient horses	Anim. Genet. 37 (5), 498-502 (2006)
DQ327863	Kerry Bog Pony	British	West Europe	modern domestic	McGahern,A.M.	Mitochondrial DNA sequence diversity in extant Irish horse populations and in ancient horses	Anim. Genet. 37 (5), 498-502 (2006)
DQ327862	Kerry Bog Pony	British	West Europe	modern domestic	McGahern,A.M.	Mitochondrial DNA sequence diversity in extant Irish horse populations and in ancient horses	Anim. Genet. 37 (5), 498-502 (2006)
DQ327861	Kerry Bog Pony	British	West Europe	modern domestic	McGahern,A.M.	Mitochondrial DNA sequence diversity in extant Irish horse populations and in ancient horses	Anim. Genet. 37 (5), 498-502 (2006)
DQ327860	Kerry Bog Pony	British	West Europe	modern domestic	McGahern,A.M.	Mitochondrial DNA sequence diversity in extant Irish horse populations and in ancient horses	Anim. Genet. 37 (5), 498-502 (2006)
DQ327859	Kerry Bog Pony	British	West Europe	modern domestic	McGahern,A.M.	Mitochondrial DNA sequence diversity in extant Irish horse populations and in ancient horses	Anim. Genet. 37 (5), 498-502 (2006)
DQ327858	Kerry Bog Pony	British	West Europe	modern domestic	McGahern,A.M.	Mitochondrial DNA sequence diversity in extant Irish horse populations and in ancient horses	Anim. Genet. 37 (5), 498-502 (2006)
DQ327857	Kerry Bog Pony	British	West Europe	modern domestic	McGahern,A.M.	Mitochondrial DNA sequence diversity in extant Irish horse populations and in ancient horses	Anim. Genet. 37 (5), 498-502 (2006)
DQ327856	Kerry Bog Pony	British	West Europe	modern domestic	McGahern,A.M.	Mitochondrial DNA sequence diversity in extant Irish horse populations and in ancient horses	Anim. Genet. 37 (5), 498-502 (2006)
DQ327855	Kerry Bog Pony	British	West Europe	modern domestic	McGahern,A.M.	Mitochondrial DNA sequence diversity in extant Irish horse populations and in ancient horses	Anim. Genet. 37 (5), 498-502 (2006)
DQ327854	Kerry Bog Pony	British	West Europe	modern domestic	McGahern,A.M.	Mitochondrial DNA sequence diversity in extant Irish horse populations and in ancient horses	Anim. Genet. 37 (5), 498-502 (2006)
DQ327853	Kerry Bog Pony	British	West Europe	modern domestic	McGahern,A.M.	Mitochondrial DNA sequence diversity in extant Irish horse populations and in ancient horses	Anim. Genet. 37 (5), 498-502 (2006)
DQ327852	Kerry Bog Pony	British	West Europe	modern domestic	McGahern,A.M.	Mitochondrial DNA sequence diversity in extant Irish horse populations and in ancient horses	Anim. Genet. 37 (5), 498-502 (2006)
DQ327851		British	West Europe	ancient domestic	McGahern,A.M.	Mitochondrial DNA sequence diversity in extant Irish horse populations and in ancient horses	Anim. Genet. 37 (5), 498-502 (2006)
DQ327850		British	West Europe	extinct wild	McGahern,A.M.	Mitochondrial DNA sequence diversity in extant Irish horse populations and in ancient horses	Anim. Genet. 37 (5), 498-502 (2006)
DQ327849		British	West Europe	ancient domestic	McGahern,A.M.	Mitochondrial DNA sequence diversity in extant Irish horse populations and in ancient horses	Anim. Genet. 37 (5), 498-502 (2006)
DQ327848		British	West Europe	ancient domestic	McGahern,A.M.	Mitochondrial DNA sequence diversity in extant Irish horse populations and in ancient horses	Anim. Genet. 37 (5), 498-502 (2006)
DQ327847	Guanshan(Guan Mountain)	Gansu,China	East Asia	modern domestic	McGahern,A.M.	Mitochondrial DNA sequence diversity in extant Irish horse populations and in ancient horses	Anim. Genet. 37 (5), 498-502 (2006)
DQ327846	Guanshan(Guan Mountain)	Gansu,China	East Asia	modern domestic	McGahern,A.M.	Mitochondrial DNA sequence diversity in extant Irish horse populations and in ancient horses	Anim. Genet. 37 (5), 498-502 (2006)
DQ327845	Guanshan(Guan Mountain)	Gansu,China	East Asia	modern domestic	McGahern,A.M.	Mitochondrial DNA sequence diversity in extant Irish horse populations and in ancient horses	Anim. Genet. 37 (5), 498-502 (2006)
DQ327844	Guanshan(Guan Mountain)	Gansu,China	East Asia	modern domestic	McGahern,A.M.	Mitochondrial DNA sequence diversity in extant Irish horse populations and in ancient horses	Anim. Genet. 37 (5), 498-502 (2006)
DQ327843	Guanshan(Guan Mountain)	Gansu,China	East Asia	modern domestic	McGahern,A.M.	Mitochondrial DNA sequence diversity in extant Irish horse populations and in ancient horses	Anim. Genet. 37 (5), 498-502 (2006)
DQ327842	Guanshan(Guan Mountain)	Gansu,China	East Asia	modern domestic	McGahern,A.M.	Mitochondrial DNA sequence diversity in extant Irish horse populations and in ancient horses	Anim. Genet. 37 (5), 498-502 (2006)
DQ327841	Guanshan(Guan Mountain)	Gansu,China	East Asia	modern domestic	McGahern,A.M.	Mitochondrial DNA sequence diversity in extant Irish horse populations and in ancient horses	Anim. Genet. 37 (5), 498-502 (2006)
DQ327840	Guanshan(Guan Mountain)	Gansu,China	East Asia	modern domestic	McGahern,A.M.	Mitochondrial DNA sequence diversity in extant Irish horse populations and in ancient horses	Anim. Genet. 37 (5), 498-502 (2006)
DQ327839	Guanshan(Guan Mountain)	Gansu,China	East Asia	modern domestic	McGahern,A.M.	Mitochondrial DNA sequence diversity in extant Irish horse populations and in ancient horses	Anim. Genet. 37 (5), 498-502 (2006)
DQ327838	Guanshan(Guan Mountain)	Gansu,China	East Asia	modern domestic	McGahern,A.M.	Mitochondrial DNA sequence diversity in extant Irish horse populations and in ancient horses	Anim. Genet. 37 (5), 498-502 (2006)
DQ324048	Thoroughbred	British	West Europe	modern domestic	Arana,P.	Genetic analysis of the Hispano-Breton horse	Unpublished
DQ312360	Thoroughbred	British	West Europe	modern domestic	Harrison,S.P.	Mitochondrial DNA: an important female contribution to thoroughbred racehorse performance	Mitochondrion 6 (2), 53-63 (2006)
DQ312359	Thoroughbred	British	West Europe	modern domestic	Harrison,S.P.	Mitochondrial DNA: an important female contribution to thoroughbred racehorse performance	Mitochondrion 6 (2), 53-63 (2006)
DQ312358	Thoroughbred	British	West Europe	modern domestic	Harrison,S.P.	Mitochondrial DNA: an important female contribution to thoroughbred racehorse performance	Mitochondrion 6 (2), 53-63 (2006)
DQ312357	Thoroughbred	British	West Europe	modern domestic	Harrison,S.P.	Mitochondrial DNA: an important female contribution to thoroughbred racehorse performance	Mitochondrion 6 (2), 53-63 (2006)
DQ312356	Thoroughbred	British	West Europe	modern domestic	Harrison,S.P.	Mitochondrial DNA: an important female contribution to thoroughbred racehorse performance	Mitochondrion 6 (2), 53-63 (2006)
DQ312355	Thoroughbred	British	West Europe	modern domestic	Harrison,S.P.	Mitochondrial DNA: an important female contribution to thoroughbred racehorse performance	Mitochondrion 6 (2), 53-63 (2006)
DQ312354	Thoroughbred	British	West Europe	modern domestic	Harrison,S.P.	Mitochondrial DNA: an important female contribution to thoroughbred racehorse performance	Mitochondrion 6 (2), 53-63 (2006)
DQ312353	Thoroughbred	British	West Europe	modern domestic	Harrison,S.P.	Mitochondrial DNA: an important female contribution to thoroughbred racehorse performance	Mitochondrion 6 (2), 53-63 (2006)
DQ312352	Thoroughbred	British	West Europe	modern domestic	Harrison,S.P.	Mitochondrial DNA: an important female contribution to thoroughbred racehorse performance	Mitochondrion 6 (2), 53-63 (2006)
DQ312351	Thoroughbred	British	West Europe	modern domestic	Harrison,S.P.	Mitochondrial DNA: an important female contribution to thoroughbred racehorse performance	Mitochondrion 6 (2), 53-63 (2006)
DQ312350	Thoroughbred	British	West Europe	modern domestic	Harrison,S.P.	Mitochondrial DNA: an important female contribution to thoroughbred racehorse performance	Mitochondrion 6 (2), 53-63 (2006)
DQ312349	Thoroughbred	British	West Europe	modern domestic	Harrison,S.P.	Mitochondrial DNA: an important female contribution to thoroughbred racehorse performance	Mitochondrion 6 (2), 53-63 (2006)
DQ312348	Thoroughbred	British	West Europe	modern domestic	Harrison,S.P.	Mitochondrial DNA: an important female contribution to thoroughbred racehorse performance	Mitochondrion 6 (2), 53-63 (2006)
DQ312347	Thoroughbred	British	West Europe	modern domestic	Harrison,S.P.	Mitochondrial DNA: an important female contribution to thoroughbred racehorse performance	Mitochondrion 6 (2), 53-63 (2006)
DQ312346	Thoroughbred	British	West Europe	modern domestic	Harrison,S.P.	Mitochondrial DNA: an important female contribution to thoroughbred racehorse performance	Mitochondrion 6 (2), 53-63 (2006)
DQ312345	Thoroughbred	British	West Europe	modern domestic	Harrison,S.P.	Mitochondrial DNA: an important female contribution to thoroughbred racehorse performance	Mitochondrion 6 (2), 53-63 (2006)
DQ312344	Thoroughbred	British	West Europe	modern domestic	Harrison,S.P.	Mitochondrial DNA: an important female contribution to thoroughbred racehorse performance	Mitochondrion 6 (2), 53-63 (2006)
DQ312343	Thoroughbred	British	West Europe	modern domestic	Harrison,S.P.	Mitochondrial DNA: an important female contribution to thoroughbred racehorse performance	Mitochondrion 6 (2), 53-63 (2006)
DQ312342	Thoroughbred	British	West Europe	modern domestic	Harrison,S.P.	Mitochondrial DNA: an important female contribution to thoroughbred racehorse performance	Mitochondrion 6 (2), 53-63 (2006)
DQ312341	Thoroughbred	British	West Europe	modern domestic	Harrison,S.P.	Mitochondrial DNA: an important female contribution to thoroughbred racehorse performance	Mitochondrion 6 (2), 53-63 (2006)
DQ312340	Thoroughbred	British	West Europe	modern domestic	Harrison,S.P.	Mitochondrial DNA: an important female contribution to thoroughbred racehorse performance	Mitochondrion 6 (2), 53-63 (2006)
DQ312339	Thoroughbred	British	West Europe	modern domestic	Harrison,S.P.	Mitochondrial DNA: an important female contribution to thoroughbred racehorse performance	Mitochondrion 6 (2), 53-63 (2006)
DQ312338	Thoroughbred	British	West Europe	modern domestic	Harrison,S.P.	Mitochondrial DNA: an important female contribution to thoroughbred racehorse performance	Mitochondrion 6 (2), 53-63 (2006)
DQ312337	Thoroughbred	British	West Europe	modern domestic	Harrison,S.P.	Mitochondrial DNA: an important female contribution to thoroughbred racehorse performance	Mitochondrion 6 (2), 53-63 (2006)
DQ312336	Thoroughbred	British	West Europe	modern domestic	Harrison,S.P.	Mitochondrial DNA: an important female contribution to thoroughbred racehorse performance	Mitochondrion 6 (2), 53-63 (2006)
DQ312335	Thoroughbred	British	West Europe	modern domestic	Harrison,S.P.	Mitochondrial DNA: an important female contribution to thoroughbred racehorse performance	Mitochondrion 6 (2), 53-63 (2006)
DQ312334	Thoroughbred	British	West Europe	modern domestic	Harrison,S.P.	Mitochondrial DNA: an important female contribution to thoroughbred racehorse performance	Mitochondrion 6 (2), 53-63 (2006)
DQ312333	Thoroughbred	British	West Europe	modern domestic	Harrison,S.P.	Mitochondrial DNA: an important female contribution to thoroughbred racehorse performance	Mitochondrion 6 (2), 53-63 (2006)
DQ312332	Thoroughbred	British	West Europe	modern domestic	Harrison,S.P.	Mitochondrial DNA: an important female contribution to thoroughbred racehorse performance	Mitochondrion 6 (2), 53-63 (2006)
DQ312331	Thoroughbred	British	West Europe	modern domestic	Harrison,S.P.	Mitochondrial DNA: an important female contribution to thoroughbred racehorse performance	Mitochondrion 6 (2), 53-63 (2006)
DQ312330	Thoroughbred	British	West Europe	modern domestic	Harrison,S.P.	Mitochondrial DNA: an important female contribution to thoroughbred racehorse performance	Mitochondrion 6 (2), 53-63 (2006)
DQ312329	Thoroughbred	British	West Europe	modern domestic	Harrison,S.P.	Mitochondrial DNA: an important female contribution to thoroughbred racehorse performance	Mitochondrion 6 (2), 53-63 (2006)
DQ297663	Xinihe	Inner Mongolia,China	East Asia	modern domestic	Li,J	Direct Submission	Submitted (15-NOV-2005) College of Animal Science and Veterinary, Inner Mongolia Agricultural University, 306 Zhaowuda Road, Huhhot, Inner Mongolia 010018, China
DQ297662	Xinihe	Inner Mongolia,China	East Asia	modern domestic	Li,J	Direct Submission	Submitted (15-NOV-2005) College of Animal Science and Veterinary, Inner Mongolia Agricultural University, 306 Zhaowuda Road, Huhhot, Inner Mongolia 010018, China
DQ297661	Wuzhumuqin	Inner Mongolia,China	East Asia	modern domestic	Li,J	Direct Submission	Submitted (15-NOV-2005) College of Animal Science and Veterinary, Inner Mongolia Agricultural University, 306 Zhaowuda Road, Huhhot, Inner Mongolia 010018, China
DQ297660	Wuzhumuqin	Inner Mongolia,China	East Asia	modern domestic	Li,J	Direct Submission	Submitted (15-NOV-2005) College of Animal Science and Veterinary, Inner Mongolia Agricultural University, 306 Zhaowuda Road, Huhhot, Inner Mongolia 010018, China
DQ297659	Wushen	Inner Mongolia,China	East Asia	modern domestic	Li,J	Direct Submission	Submitted (15-NOV-2005) College of Animal Science and Veterinary, Inner Mongolia Agricultural University, 306 Zhaowuda Road, Huhhot, Inner Mongolia 010018, China
DQ297658	Wushen	Inner Mongolia,China	East Asia	modern domestic	Li,J	Direct Submission	Submitted (15-NOV-2005) College of Animal Science and Veterinary, Inner Mongolia Agricultural University, 306 Zhaowuda Road, Huhhot, Inner Mongolia 010018, China
DQ297657	Wushen	Inner Mongolia,China	East Asia	modern domestic	Li,J	Direct Submission	Submitted (15-NOV-2005) College of Animal Science and Veterinary, Inner Mongolia Agricultural University, 306 Zhaowuda Road, Huhhot, Inner Mongolia 010018, China
DQ297656	Wushen	Inner Mongolia,China	East Asia	modern domestic	Li,J	Direct Submission	Submitted (15-NOV-2005) College of Animal Science and Veterinary, Inner Mongolia Agricultural University, 306 Zhaowuda Road, Huhhot, Inner Mongolia 010018, China
DQ297655	Thoroughbred	British	West Europe	modern domestic	Li,J	Direct Submission	Submitted (15-NOV-2005) College of Animal Science and Veterinary, Inner Mongolia Agricultural University, 306 Zhaowuda Road, Huhhot, Inner Mongolia 010018, China
DQ297654	Thoroughbred	British	West Europe	modern domestic	Li,J	Direct Submission	Submitted (15-NOV-2005) College of Animal Science and Veterinary, Inner Mongolia Agricultural University, 306 Zhaowuda Road, Huhhot, Inner Mongolia 010018, China
DQ297653	Thoroughbred	British	West Europe	modern domestic	Li,J	Direct Submission	Submitted (15-NOV-2005) College of Animal Science and Veterinary, Inner Mongolia Agricultural University, 306 Zhaowuda Road, Huhhot, Inner Mongolia 010018, China
DQ297652	Thoroughbred	British	West Europe	modern domestic	Li,J	Direct Submission	Submitted (15-NOV-2005) College of Animal Science and Veterinary, Inner Mongolia Agricultural University, 306 Zhaowuda Road, Huhhot, Inner Mongolia 010018, China
DQ297651	Thoroughbred	British	West Europe	modern domestic	Li,J	Direct Submission	Submitted (15-NOV-2005) College of Animal Science and Veterinary, Inner Mongolia Agricultural University, 306 Zhaowuda Road, Huhhot, Inner Mongolia 010018, China
DQ297650	Thoroughbred	British	West Europe	modern domestic	Li,J	Direct Submission	Submitted (15-NOV-2005) College of Animal Science and Veterinary, Inner Mongolia Agricultural University, 306 Zhaowuda Road, Huhhot, Inner Mongolia 010018, China
DQ297649	Sanhe	Inner Mongolia,China	East Asia	modern domestic	Li,J	Direct Submission	Submitted (15-NOV-2005) College of Animal Science and Veterinary, Inner Mongolia Agricultural University, 306 Zhaowuda Road, Huhhot, Inner Mongolia 010018, China
DQ297648	Sanhe	Inner Mongolia,China	East Asia	modern domestic	Li,J	Direct Submission	Submitted (15-NOV-2005) College of Animal Science and Veterinary, Inner Mongolia Agricultural University, 306 Zhaowuda Road, Huhhot, Inner Mongolia 010018, China
DQ297647	Sanhe	Inner Mongolia,China	East Asia	modern domestic	Li,J	Direct Submission	Submitted (15-NOV-2005) College of Animal Science and Veterinary, Inner Mongolia Agricultural University, 306 Zhaowuda Road, Huhhot, Inner Mongolia 010018, China
DQ297646	Sanhe	Inner Mongolia,China	East Asia	modern domestic	Li,J	Direct Submission	Submitted (15-NOV-2005) College of Animal Science and Veterinary, Inner Mongolia Agricultural University, 306 Zhaowuda Road, Huhhot, Inner Mongolia 010018, China
DQ297645	Debao pony	Guangxi,China	East Asia	modern domestic	Li,J	Direct Submission	Submitted (15-NOV-2005) College of Animal Science and Veterinary, Inner Mongolia Agricultural University, 306 Zhaowuda Road, Huhhot, Inner Mongolia 010018, China
DQ297644	Debao pony	Guangxi,China	East Asia	modern domestic	Li,J	Direct Submission	Submitted (15-NOV-2005) College of Animal Science and Veterinary, Inner Mongolia Agricultural University, 306 Zhaowuda Road, Huhhot, Inner Mongolia 010018, China
DQ297643	Baerhu	Inner Mongolia,China	East Asia	modern domestic	Li,J	Direct Submission	Submitted (15-NOV-2005) College of Animal Science and Veterinary, Inner Mongolia Agricultural University, 306 Zhaowuda Road, Huhhot, Inner Mongolia 010018, China
DQ297642	Baerhu	Inner Mongolia,China	East Asia	modern domestic	Li,J	Direct Submission	Submitted (15-NOV-2005) College of Animal Science and Veterinary, Inner Mongolia Agricultural University, 306 Zhaowuda Road, Huhhot, Inner Mongolia 010018, China
DQ297641	Baerhu	Inner Mongolia,China	East Asia	modern domestic	Li,J	Direct Submission	Submitted (15-NOV-2005) College of Animal Science and Veterinary, Inner Mongolia Agricultural University, 306 Zhaowuda Road, Huhhot, Inner Mongolia 010018, China
DQ297640	Baerhu	Inner Mongolia,China	East Asia	modern domestic	Li,J	Direct Submission	Submitted (15-NOV-2005) College of Animal Science and Veterinary, Inner Mongolia Agricultural University, 306 Zhaowuda Road, Huhhot, Inner Mongolia 010018, China
DQ297639	Baerhu	Inner Mongolia,China	East Asia	modern domestic	Li,J	Direct Submission	Submitted (15-NOV-2005) College of Animal Science and Veterinary, Inner Mongolia Agricultural University, 306 Zhaowuda Road, Huhhot, Inner Mongolia 010018, China
DQ297638	Xinihe	Inner Mongolia,China	East Asia	modern domestic	Li,J	Direct Submission	Submitted (15-NOV-2005) College of Animal Science and Veterinary, Inner Mongolia Agricultural University, 306 Zhaowuda Road, Huhhot, Inner Mongolia 010018, China
DQ297637	Wuzhumuqin	Inner Mongolia,China	East Asia	modern domestic	Li,J	Direct Submission	Submitted (15-NOV-2005) College of Animal Science and Veterinary, Inner Mongolia Agricultural University, 306 Zhaowuda Road, Huhhot, Inner Mongolia 010018, China
DQ297636	Baerhu	Inner Mongolia,China	East Asia	modern domestic	Li,J	Direct Submission	Submitted (15-NOV-2005) College of Animal Science and Veterinary, Inner Mongolia Agricultural University, 306 Zhaowuda Road, Huhhot, Inner Mongolia 010018, China
DQ297635	Sanhe	Inner Mongolia,China	East Asia	modern domestic	Li,J	Direct Submission	Submitted (15-NOV-2005) College of Animal Science and Veterinary, Inner Mongolia Agricultural University, 306 Zhaowuda Road, Huhhot, Inner Mongolia 010018, China
DQ297634	Debao pony	Guangxi,China	East Asia	modern domestic	Li,J	Direct Submission	Submitted (15-NOV-2005) College of Animal Science and Veterinary, Inner Mongolia Agricultural University, 306 Zhaowuda Road, Huhhot, Inner Mongolia 010018, China
DQ297633	Mongolia	Inner Mongolia,China	East Asia	modern domestic	Li,J	Direct Submission	Submitted (15-NOV-2005) College of Animal Science and Veterinary, Inner Mongolia Agricultural University, 306 Zhaowuda Road, Huhhot, Inner Mongolia 010018, China
DQ297632	Mongolia	Inner Mongolia,China	East Asia	modern domestic	Li,J	Direct Submission	Submitted (15-NOV-2005) College of Animal Science and Veterinary, Inner Mongolia Agricultural University, 306 Zhaowuda Road, Huhhot, Inner Mongolia 010018, China
DQ297631	Mongolia	Inner Mongolia,China	East Asia	modern domestic	Li,J	Direct Submission	Submitted (15-NOV-2005) College of Animal Science and Veterinary, Inner Mongolia Agricultural University, 306 Zhaowuda Road, Huhhot, Inner Mongolia 010018, China
DQ297630	Mongolia	Inner Mongolia,China	East Asia	modern domestic	Li,J	Direct Submission	Submitted (15-NOV-2005) College of Animal Science and Veterinary, Inner Mongolia Agricultural University, 306 Zhaowuda Road, Huhhot, Inner Mongolia 010018, China
DQ297629	Mongolia	Inner Mongolia,China	East Asia	modern domestic	Li,J	Direct Submission	Submitted (15-NOV-2005) College of Animal Science and Veterinary, Inner Mongolia Agricultural University, 306 Zhaowuda Road, Huhhot, Inner Mongolia 010018, China
DQ297628	Mongolia	Inner Mongolia,China	East Asia	modern domestic	Li,J	Direct Submission	Submitted (15-NOV-2005) College of Animal Science and Veterinary, Inner Mongolia Agricultural University, 306 Zhaowuda Road, Huhhot, Inner Mongolia 010018, China
DQ297627	Mongolia	Inner Mongolia,China	East Asia	modern domestic	Li,J	Direct Submission	Submitted (15-NOV-2005) College of Animal Science and Veterinary, Inner Mongolia Agricultural University, 306 Zhaowuda Road, Huhhot, Inner Mongolia 010018, China
DQ297626	Mongolia	Inner Mongolia,China	East Asia	modern domestic	Li,J	Direct Submission	Submitted (15-NOV-2005) College of Animal Science and Veterinary, Inner Mongolia Agricultural University, 306 Zhaowuda Road, Huhhot, Inner Mongolia 010018, China
DQ297625	Mongolia	Inner Mongolia,China	East Asia	modern domestic	Li,J	Direct Submission	Submitted (15-NOV-2005) College of Animal Science and Veterinary, Inner Mongolia Agricultural University, 306 Zhaowuda Road, Huhhot, Inner Mongolia 010018, China
DQ297624	Mongolia	Inner Mongolia,China	East Asia	modern domestic	Li,J	Direct Submission	Submitted (15-NOV-2005) College of Animal Science and Veterinary, Inner Mongolia Agricultural University, 306 Zhaowuda Road, Huhhot, Inner Mongolia 010018, China
DQ297623	Mongolia	Inner Mongolia,China	East Asia	modern domestic	Li,J	Direct Submission	Submitted (15-NOV-2005) College of Animal Science and Veterinary, Inner Mongolia Agricultural University, 306 Zhaowuda Road, Huhhot, Inner Mongolia 010018, China
DQ297622	Mongolia	Inner Mongolia,China	East Asia	modern domestic	Li,J	Direct Submission	Submitted (15-NOV-2005) College of Animal Science and Veterinary, Inner Mongolia Agricultural University, 306 Zhaowuda Road, Huhhot, Inner Mongolia 010018, China
DQ233732	Lipizzan ?	Slovenia	South Europe	modern domestic	Kavar,T.	Mitochondrial DNA haplotypes in Slovenian Lipizzan mare families	Acta Agric. Slov. 84 (2), 131-139 (2004)
DQ233731	Lipizzan ?	Slovenia	South Europe	modern domestic	Kavar,T.	Mitochondrial DNA haplotypes in Slovenian Lipizzan mare families	Acta Agric. Slov. 84 (2), 131-139 (2004)
DQ223539	Huangcheng	Gansu,China	East Asia	modern domestic	An,L.-P.	Phylogenetic relationships of wild horse and domestic horse	Unpublished
DQ223538	Huangcheng	Gansu,China	East Asia	modern domestic	An,L.-P.	Phylogenetic relationships of wild horse and domestic horse	Unpublished
DQ223537	Huangcheng	Gansu,China	East Asia	modern domestic	An,L.-P.	Phylogenetic relationships of wild horse and domestic horse	Unpublished
DQ223536	Huangcheng	Gansu,China	East Asia	modern domestic	An,L.-P.	Phylogenetic relationships of wild horse and domestic horse	Unpublished
DQ223535	Huangcheng	Gansu,China	East Asia	modern domestic	An,L.-P.	Phylogenetic relationships of wild horse and domestic horse	Unpublished
DQ007612		Canada	North America	ancient(no time record)	Weinstock,J.	Evolution, systematics, and phylogeography of pleistocene horses in the new world: a molecular perspective	PLoS Biol. 3 (8), E241 (2005)
DQ007610		Canada	North America	extinct wild	Weinstock,J.	Evolution, systematics, and phylogeography of pleistocene horses in the new world: a molecular perspective	PLoS Biol. 3 (8), E241 (2005)
DQ007609		Germany	Central Europe	extinct wild	Weinstock,J.	Evolution, systematics, and phylogeography of pleistocene horses in the new world: a molecular perspective	PLoS Biol. 3 (8), E241 (2005)
DQ007608		USA	North America	extinct wild	Weinstock,J.	Evolution, systematics, and phylogeography of pleistocene horses in the new world: a molecular perspective	PLoS Biol. 3 (8), E241 (2005)
DQ007607		Siberia	North Asia	extinct wild	Weinstock,J.	Evolution, systematics, and phylogeography of pleistocene horses in the new world: a molecular perspective	PLoS Biol. 3 (8), E241 (2005)
DQ007606		Siberia	North Asia	extinct wild	Weinstock,J.	Evolution, systematics, and phylogeography of pleistocene horses in the new world: a molecular perspective	PLoS Biol. 3 (8), E241 (2005)
DQ007605		Siberia	North Asia	extinct wild	Weinstock,J.	Evolution, systematics, and phylogeography of pleistocene horses in the new world: a molecular perspective	PLoS Biol. 3 (8), E241 (2005)
DQ007603		Canada	North America	ancient(no time record)	Weinstock,J.	Evolution, systematics, and phylogeography of pleistocene horses in the new world: a molecular perspective	PLoS Biol. 3 (8), E241 (2005)
DQ007602		Canada	North America	ancient(no time record)	Weinstock,J.	Evolution, systematics, and phylogeography of pleistocene horses in the new world: a molecular perspective	PLoS Biol. 3 (8), E241 (2005)
DQ007601		Canada	North America	ancient(no time record)	Weinstock,J.	Evolution, systematics, and phylogeography of pleistocene horses in the new world: a molecular perspective	PLoS Biol. 3 (8), E241 (2005)
DQ007600		Canada	North America	ancient(no time record)	Weinstock,J.	Evolution, systematics, and phylogeography of pleistocene horses in the new world: a molecular perspective	PLoS Biol. 3 (8), E241 (2005)
DQ007599		Canada	North America	ancient(no time record)	Weinstock,J.	Evolution, systematics, and phylogeography of pleistocene horses in the new world: a molecular perspective	PLoS Biol. 3 (8), E241 (2005)
DQ007598		Canada	North America	ancient(no time record)	Weinstock,J.	Evolution, systematics, and phylogeography of pleistocene horses in the new world: a molecular perspective	PLoS Biol. 3 (8), E241 (2005)
DQ007597		Canada	North America	ancient(no time record)	Weinstock,J.	Evolution, systematics, and phylogeography of pleistocene horses in the new world: a molecular perspective	PLoS Biol. 3 (8), E241 (2005)
DQ007596		Canada	North America	ancient(no time record)	Weinstock,J.	Evolution, systematics, and phylogeography of pleistocene horses in the new world: a molecular perspective	PLoS Biol. 3 (8), E241 (2005)
DQ007595		Canada	North America	ancient(no time record)	Weinstock,J.	Evolution, systematics, and phylogeography of pleistocene horses in the new world: a molecular perspective	PLoS Biol. 3 (8), E241 (2005)
DQ007594		Canada	North America	extinct wild	Weinstock,J.	Evolution, systematics, and phylogeography of pleistocene horses in the new world: a molecular perspective	PLoS Biol. 3 (8), E241 (2005)
DQ007593		Canada	North America	ancient(no time record)	Weinstock,J.	Evolution, systematics, and phylogeography of pleistocene horses in the new world: a molecular perspective	PLoS Biol. 3 (8), E241 (2005)
DQ007592		Canada	North America	ancient(no time record)	Weinstock,J.	Evolution, systematics, and phylogeography of pleistocene horses in the new world: a molecular perspective	PLoS Biol. 3 (8), E241 (2005)
DQ007591		Germany	Central Europe	extinct wild	Weinstock,J.	Evolution, systematics, and phylogeography of pleistocene horses in the new world: a molecular perspective	PLoS Biol. 3 (8), E241 (2005)
DQ007590		Germany	Central Europe	extinct wild	Weinstock,J.	Evolution, systematics, and phylogeography of pleistocene horses in the new world: a molecular perspective	PLoS Biol. 3 (8), E241 (2005)
DQ007589		America	North America	ancient(no time record)	Weinstock,J.	Evolution, systematics, and phylogeography of pleistocene horses in the new world: a molecular perspective	PLoS Biol. 3 (8), E241 (2005)
DQ007588		America	North America	ancient(no time record)	Weinstock,J.	Evolution, systematics, and phylogeography of pleistocene horses in the new world: a molecular perspective	PLoS Biol. 3 (8), E241 (2005)
DQ007587		Canada	North America	ancient(no time record)	Weinstock,J.	Evolution, systematics, and phylogeography of pleistocene horses in the new world: a molecular perspective	PLoS Biol. 3 (8), E241 (2005)
DQ007586		Canada	North America	ancient(no time record)	Weinstock,J.	Evolution, systematics, and phylogeography of pleistocene horses in the new world: a molecular perspective	PLoS Biol. 3 (8), E241 (2005)
DQ007585		Canada	North America	ancient(no time record)	Weinstock,J.	Evolution, systematics, and phylogeography of pleistocene horses in the new world: a molecular perspective	PLoS Biol. 3 (8), E241 (2005)
DQ007584		America	North America	extinct wild	Weinstock,J.	Evolution, systematics, and phylogeography of pleistocene horses in the new world: a molecular perspective	PLoS Biol. 3 (8), E241 (2005)
DQ007583		Siberia	North Asia	ancient(no time record)	Weinstock,J.	Evolution, systematics, and phylogeography of pleistocene horses in the new world: a molecular perspective	PLoS Biol. 3 (8), E241 (2005)
DQ007582		Siberia	North Asia	ancient(no time record)	Weinstock,J.	Evolution, systematics, and phylogeography of pleistocene horses in the new world: a molecular perspective	PLoS Biol. 3 (8), E241 (2005)
DQ007581		Siberia	North Asia	ancient(no time record)	Weinstock,J.	Evolution, systematics, and phylogeography of pleistocene horses in the new world: a molecular perspective	PLoS Biol. 3 (8), E241 (2005)
DQ007580		Siberia	North Asia	ancient(no time record)	Weinstock,J.	Evolution, systematics, and phylogeography of pleistocene horses in the new world: a molecular perspective	PLoS Biol. 3 (8), E241 (2005)
DQ007579		Siberia	North Asia	ancient(no time record)	Weinstock,J.	Evolution, systematics, and phylogeography of pleistocene horses in the new world: a molecular perspective	PLoS Biol. 3 (8), E241 (2005)
DQ007578		Siberia	North Asia	ancient(no time record)	Weinstock,J.	Evolution, systematics, and phylogeography of pleistocene horses in the new world: a molecular perspective	PLoS Biol. 3 (8), E241 (2005)
DQ007577		Siberia	North Asia	extinct wild	Weinstock,J.	Evolution, systematics, and phylogeography of pleistocene horses in the new world: a molecular perspective	PLoS Biol. 3 (8), E241 (2005)
DQ007576		Siberia	North Asia	ancient(no time record)	Weinstock,J.	Evolution, systematics, and phylogeography of pleistocene horses in the new world: a molecular perspective	PLoS Biol. 3 (8), E241 (2005)
DQ007575		Siberia	North Asia	extinct wild	Weinstock,J.	Evolution, systematics, and phylogeography of pleistocene horses in the new world: a molecular perspective	PLoS Biol. 3 (8), E241 (2005)
DQ007574		Siberia	North Asia	ancient domestic	Weinstock,J.	Evolution, systematics, and phylogeography of pleistocene horses in the new world: a molecular perspective	PLoS Biol. 3 (8), E241 (2005)
DQ007573		Siberia	North Asia	ancient domestic	Weinstock,J.	Evolution, systematics, and phylogeography of pleistocene horses in the new world: a molecular perspective	PLoS Biol. 3 (8), E241 (2005)
DQ007572		Ural	North Asia	ancient(no time record)	Weinstock,J.	Evolution, systematics, and phylogeography of pleistocene horses in the new world: a molecular perspective	PLoS Biol. 3 (8), E241 (2005)
DQ007571		Ural	North Asia	ancient domestic	Weinstock,J.	Evolution, systematics, and phylogeography of pleistocene horses in the new world: a molecular perspective	PLoS Biol. 3 (8), E241 (2005)
DQ007570		America	North America	extinct wild	Weinstock,J.	Evolution, systematics, and phylogeography of pleistocene horses in the new world: a molecular perspective	PLoS Biol. 3 (8), E241 (2005)
DQ007569		Canada	North America	ancient(no time record)	Weinstock,J.	Evolution, systematics, and phylogeography of pleistocene horses in the new world: a molecular perspective	PLoS Biol. 3 (8), E241 (2005)
DQ007568		Canada	North America	extinct wild	Weinstock,J.	Evolution, systematics, and phylogeography of pleistocene horses in the new world: a molecular perspective	PLoS Biol. 3 (8), E241 (2005)
DQ007567		Canada	North America	extinct wild	Weinstock,J.	Evolution, systematics, and phylogeography of pleistocene horses in the new world: a molecular perspective	PLoS Biol. 3 (8), E241 (2005)
DQ007564		Chile	South America	ancient(no time record)	Weinstock,J.	Evolution, systematics, and phylogeography of pleistocene horses in the new world: a molecular perspective	PLoS Biol. 3 (8), E241 (2005)
DQ007563		Chile	South America	ancient(no time record)	Weinstock,J.	Evolution, systematics, and phylogeography of pleistocene horses in the new world: a molecular perspective	PLoS Biol. 3 (8), E241 (2005)
DQ007559		Canada	North America	ancient(no time record)	Weinstock,J.	Evolution, systematics, and phylogeography of pleistocene horses in the new world: a molecular perspective	PLoS Biol. 3 (8), E241 (2005)
DQ007558		Germany	Central Europe	extinct wild	Weinstock,J.	Evolution, systematics, and phylogeography of pleistocene horses in the new world: a molecular perspective	PLoS Biol. 3 (8), E241 (2005)
DQ007557		Canada	North America	extinct wild	Weinstock,J.	Evolution, systematics, and phylogeography of pleistocene horses in the new world: a molecular perspective	PLoS Biol. 3 (8), E241 (2005)
DQ007556		Germany	Central Europe	extinct wild	Weinstock,J.	Evolution, systematics, and phylogeography of pleistocene horses in the new world: a molecular perspective	PLoS Biol. 3 (8), E241 (2005)
DQ007555		America	North America	extinct wild	Weinstock,J.	Evolution, systematics, and phylogeography of pleistocene horses in the new world: a molecular perspective	PLoS Biol. 3 (8), E241 (2005)
DQ007554		America	North America	extinct wild	Weinstock,J.	Evolution, systematics, and phylogeography of pleistocene horses in the new world: a molecular perspective	PLoS Biol. 3 (8), E241 (2005)
DQ007553		Siberia	North Asia	extinct wild	Weinstock,J.	Evolution, systematics, and phylogeography of pleistocene horses in the new world: a molecular perspective	PLoS Biol. 3 (8), E241 (2005)
DQ007552		Siberia	North Asia	extinct wild	Weinstock,J.	Evolution, systematics, and phylogeography of pleistocene horses in the new world: a molecular perspective	PLoS Biol. 3 (8), E241 (2005)
D82932	Thoroughbred	British	West Europe	modern domestic	Ishida,N.	PCR-RFLP analysis of the cytochrome b gene in horse mitochondrial DNA	Anim. Genet. 27 (5), 359-363 (1996)
D23666	Thoroughbred	British	West Europe	modern domestic	Ishida,N.	Polymorphic sequence in the D-loop region of equine mitochondrial DNA	Anim. Genet. 25 (4), 215-221 (1994)
D23665	Thoroughbred	British	West Europe	modern domestic	Ishida,N.	Polymorphic sequence in the D-loop region of equine mitochondrial DNA	Anim. Genet. 25 (4), 215-221 (1994)
D14991	Thoroughbred	British	West Europe	modern domestic	Ishida,N.	Polymorphic sequence in the D-loop region of equine mitochondrial DNA	Anim. Genet. 25 (4), 215-221 (1994)
AY997204	Sulphur Mustang	USA	North America	modern domestic	Luis,C.	Insights on the mitochondrial DNA variation in Iberian and New World horse breeds	Unpublished
AY997203	Sulphur Mustang	USA	North America	modern domestic	Luis,C.	Insights on the mitochondrial DNA variation in Iberian and New World horse breeds	Unpublished
AY997202	Sulphur Mustang	USA	North America	modern domestic	Luis,C.	Iberian origins of New World horse breeds	J. Hered. 97 (2), 107-113 (2006)
AY997201	Sulphur Mustang	USA	North America	modern domestic	Luis,C.	Iberian origins of New World horse breeds	J. Hered. 97 (2), 107-113 (2006)
AY997200	Sulphur Mustang	USA	North America	modern domestic	Luis,C.	Iberian origins of New World horse breeds	J. Hered. 97 (2), 107-113 (2006)
AY997199	Pantaneiro	Brazil	South America	modern domestic	Luis,C.	Iberian origins of New World horse breeds	J. Hered. 97 (2), 107-113 (2006)
AY997198	Paso Fino	USA	North America	modern domestic	Luis,C.	Iberian origins of New World horse breeds	J. Hered. 97 (2), 107-113 (2006)
AY997197	Paso Fino	USA	North America	modern domestic	Luis,C.	Iberian origins of New World horse breeds	J. Hered. 97 (2), 107-113 (2006)
AY997196	Paso Fino	USA	North America	modern domestic	Luis,C.	Insights on the mitochondrial DNA variation in Iberian and New World horse breeds	Unpublished
AY997195	Lusitano	Portugal	South Europe	modern domestic	Luis,C.	Iberian origins of New World horse breeds	J. Hered. 97 (2), 107-113 (2006)
AY997194	Lusitano	Portugal	South Europe	modern domestic	Luis,C.	Iberian origins of New World horse breeds	J. Hered. 97 (2), 107-113 (2006)
AY997193	Garrano	Portugal	South Europe	modern domestic	Luis,C.	Iberian origins of New World horse breeds	J. Hered. 97 (2), 107-113 (2006)
AY997192	Florida Cracker	USA	North America	modern domestic	Luis,C.	Iberian origins of New World horse breeds	J. Hered. 97 (2), 107-113 (2006)
AY997191	Brazilian Criollo	Brazil	South America	modern domestic	Luis,C.	Insights on the mitochondrial DNA variation in Iberian and New World horse breeds	Unpublished
AY997190	Brazilian Criollo	Brazil	South America	modern domestic	Luis,C.	Iberian origins of New World horse breeds	J. Hered. 97 (2), 107-113 (2006)
AY997189	Sulphur Mustang	USA	North America	modern domestic	Luis,C.	Insights on the mitochondrial DNA variation in Iberian and New World horse breeds	Unpublished
AY997188	Sulphur Mustang	USA	North America	modern domestic	Luis,C.	Insights on the mitochondrial DNA variation in Iberian and New World horse breeds	Unpublished
AY997187	Sulphur Mustang	USA	North America	modern domestic	Luis,C.	Iberian origins of New World horse breeds	J. Hered. 97 (2), 107-113 (2006)
AY997186	Venezuelan Spanish	Spain	South Europe	modern domestic	Luis,C.	Iberian origins of New World horse breeds	J. Hered. 97 (2), 107-113 (2006)
AY997185	Venezuelan Spanish	Spain	South Europe	modern domestic	Luis,C.	Iberian origins of New World horse breeds	J. Hered. 97 (2), 107-113 (2006)
AY997184	Venezuelan Spanish	Spain	South Europe	modern domestic	Luis,C.	Iberian origins of New World horse breeds	J. Hered. 97 (2), 107-113 (2006)
AY997183	Venezuelan Spanish	Spain	South Europe	modern domestic	Luis,C.	Iberian origins of New World horse breeds	J. Hered. 97 (2), 107-113 (2006)
AY997182	Spanish Mustang	Spain	South Europe	modern domestic	Luis,C.	Iberian origins of New World horse breeds	J. Hered. 97 (2), 107-113 (2006)
AY997181	Spanish Mustang	Spain	South Europe	modern domestic	Luis,C.	Iberian origins of New World horse breeds	J. Hered. 97 (2), 107-113 (2006)
AY997180	Spanish Mustang	Spain	South Europe	modern domestic	Luis,C.	Iberian origins of New World horse breeds	J. Hered. 97 (2), 107-113 (2006)
AY997179	Spanish Mustang	Spain	South Europe	modern domestic	Luis,C.	Iberian origins of New World horse breeds	J. Hered. 97 (2), 107-113 (2006)
AY997178	Spanish Mustang	Spain	South Europe	modern domestic	Luis,C.	Iberian origins of New World horse breeds	J. Hered. 97 (2), 107-113 (2006)
AY997177	Puerto Rican Paso Fino	Brazil	South America	modern domestic	Luis,C.	Iberian origins of New World horse breeds	J. Hered. 97 (2), 107-113 (2006)
AY997176	Peruvian Paso Fino	Brazil	South America	modern domestic	Luis,C.	Iberian origins of New World horse breeds	J. Hered. 97 (2), 107-113 (2006)
AY997175	Peruvian Paso Fino	Brazil	South America	modern domestic	Luis,C.	Iberian origins of New World horse breeds	J. Hered. 97 (2), 107-113 (2006)
AY997174	Peruvian Paso Fino	Brazil	South America	modern domestic	Luis,C.	Iberian origins of New World horse breeds	J. Hered. 97 (2), 107-113 (2006)
AY997173	Peruvian Paso Fino	Brazil	South America	modern domestic	Luis,C.	Iberian origins of New World horse breeds	J. Hered. 97 (2), 107-113 (2006)
AY997172	Peruvian Paso Fino	Brazil	South America	modern domestic	Luis,C.	Iberian origins of New World horse breeds	J. Hered. 97 (2), 107-113 (2006)
AY997171	Peruvian Paso Fino	Brazil	South America	modern domestic	Luis,C.	Iberian origins of New World horse breeds	J. Hered. 97 (2), 107-113 (2006)
AY997170	Peruvian Paso Fino	Brazil	South America	modern domestic	Luis,C.	Iberian origins of New World horse breeds	J. Hered. 97 (2), 107-113 (2006)
AY997169	Peruvian Paso Fino	Brazil	South America	modern domestic	Luis,C.	Iberian origins of New World horse breeds	J. Hered. 97 (2), 107-113 (2006)
AY997168	Pura Raza Espanola	Spain	South Europe	modern domestic	Luis,C.	Iberian origins of New World horse breeds	J. Hered. 97 (2), 107-113 (2006)
AY997167	Pura Raza Espanola	Spain	South Europe	modern domestic	Luis,C.	Iberian origins of New World horse breeds	J. Hered. 97 (2), 107-113 (2006)
AY997166	Pura Raza Espanola	Spain	South Europe	modern domestic	Luis,C.	Iberian origins of New World horse breeds	J. Hered. 97 (2), 107-113 (2006)
AY997165	Pura Raza Espanola	Spain	South Europe	modern domestic	Luis,C.	Iberian origins of New World horse breeds	J. Hered. 97 (2), 107-113 (2006)
AY997164	Pantaneiro	Brazil	South America	modern domestic	Luis,C.	Iberian origins of New World horse breeds	J. Hered. 97 (2), 107-113 (2006)
AY997163	Pantaneiro	Brazil	South America	modern domestic	Luis,C.	Iberian origins of New World horse breeds	J. Hered. 97 (2), 107-113 (2006)
AY997162	Pantaneiro	Brazil	South America	modern domestic	Luis,C.	Iberian origins of New World horse breeds	J. Hered. 97 (2), 107-113 (2006)
AY997161	Pantaneiro	Brazil	South America	modern domestic	Luis,C.	Iberian origins of New World horse breeds	J. Hered. 97 (2), 107-113 (2006)
AY997160	Pantaneiro	Brazil	South America	modern domestic	Luis,C.	Iberian origins of New World horse breeds	J. Hered. 97 (2), 107-113 (2006)
AY997159	Mangalarga Marchador	Brazil	South America	modern domestic	Luis,C.	Iberian origins of New World horse breeds	J. Hered. 97 (2), 107-113 (2006)
AY997158	Mangalarga Marchador	Brazil	South America	modern domestic	Luis,C.	Iberian origins of New World horse breeds	J. Hered. 97 (2), 107-113 (2006)
AY997157	Mangalarga Marchador	Brazil	South America	modern domestic	Luis,C.	Iberian origins of New World horse breeds	J. Hered. 97 (2), 107-113 (2006)
AY997156	Mangalarga Marchador	Brazil	South America	modern domestic	Luis,C.	Iberian origins of New World horse breeds	J. Hered. 97 (2), 107-113 (2006)
AY997155	Kiger Mustang	USA	North America	modern domestic	Luis,C.	Iberian origins of New World horse breeds	J. Hered. 97 (2), 107-113 (2006)
AY997154	Kiger Mustang	USA	North America	modern domestic	Luis,C.	Iberian origins of New World horse breeds	J. Hered. 97 (2), 107-113 (2006)
AY997153	Kiger Mustang	USA	North America	modern domestic	Luis,C.	Iberian origins of New World horse breeds	J. Hered. 97 (2), 107-113 (2006)
AY997152	Kiger Mustang	USA	North America	modern domestic	Luis,C.	Iberian origins of New World horse breeds	J. Hered. 97 (2), 107-113 (2006)
AY997151	Florida Cracker	USA	North America	modern domestic	Luis,C.	Iberian origins of New World horse breeds	J. Hered. 97 (2), 107-113 (2006)
AY997150	Florida Cracker	USA	North America	modern domestic	Luis,C.	Iberian origins of New World horse breeds	J. Hered. 97 (2), 107-113 (2006)
AY997149	Brazilian Criollo	Brazil	South America	modern domestic	Luis,C.	Iberian origins of New World horse breeds	J. Hered. 97 (2), 107-113 (2006)
AY997148	Brazilian Criollo	Brazil	South America	modern domestic	Luis,C.	Iberian origins of New World horse breeds	J. Hered. 97 (2), 107-113 (2006)
AY997147	Brazilian Criollo	Brazil	South America	modern domestic	Luis,C.	Iberian origins of New World horse breeds	J. Hered. 97 (2), 107-113 (2006)
AY997146	Brazilian Criollo	Brazil	South America	modern domestic	Luis,C.	Iberian origins of New World horse breeds	J. Hered. 97 (2), 107-113 (2006)
AY997145	Brazilian Criollo	Brazil	South America	modern domestic	Luis,C.	Iberian origins of New World horse breeds	J. Hered. 97 (2), 107-113 (2006)
AY997144	Campolina	Brazil	South America	modern domestic	Luis,C.	Iberian origins of New World horse breeds	J. Hered. 97 (2), 107-113 (2006)
AY997143	Campolina	Brazil	South America	modern domestic	Luis,C.	Iberian origins of New World horse breeds	J. Hered. 97 (2), 107-113 (2006)
AY997142	Campolina	Brazil	South America	modern domestic	Luis,C.	Iberian origins of New World horse breeds	J. Hered. 97 (2), 107-113 (2006)
AY997141	Campolina	Brazil	South America	modern domestic	Luis,C.	Iberian origins of New World horse breeds	J. Hered. 97 (2), 107-113 (2006)
AY997140	Campolina	Brazil	South America	modern domestic	Luis,C.	Iberian origins of New World horse breeds	J. Hered. 97 (2), 107-113 (2006)
AY997139	Campolina	Brazil	South America	modern domestic	Luis,C.	Iberian origins of New World horse breeds	J. Hered. 97 (2), 107-113 (2006)
AY997138	Chilote pony	Chile	South America	modern domestic	Luis,C.	Iberian origins of New World horse breeds	J. Hered. 97 (2), 107-113 (2006)
AY997137	Chilote pony	Chile	South America	modern domestic	Luis,C.	Iberian origins of New World horse breeds	J. Hered. 97 (2), 107-113 (2006)
AY997136	Chilote pony	Chile	South America	modern domestic	Luis,C.	Iberian origins of New World horse breeds	J. Hered. 97 (2), 107-113 (2006)
AY997135	Chilote pony	Chile	South America	modern domestic	Luis,C.	Iberian origins of New World horse breeds	J. Hered. 97 (2), 107-113 (2006)
AY997134	Chilean Criollo	Chile	South America	modern domestic	Luis,C.	Iberian origins of New World horse breeds	J. Hered. 97 (2), 107-113 (2006)
AY997133	Chilean Criollo	Chile	South America	modern domestic	Luis,C.	Iberian origins of New World horse breeds	J. Hered. 97 (2), 107-113 (2006)
AY997132	Chilean Criollo	Chile	South America	modern domestic	Luis,C.	Iberian origins of New World horse breeds	J. Hered. 97 (2), 107-113 (2006)
AY997131	Chilean Criollo	Chile	South America	modern domestic	Luis,C.	Iberian origins of New World horse breeds	J. Hered. 97 (2), 107-113 (2006)
AY997130	Mangalarga	Brazil	South America	modern domestic	Luis,C.	Iberian origins of New World horse breeds	J. Hered. 97 (2), 107-113 (2006)
AY997129	Mangalarga	Brazil	South America	modern domestic	Luis,C.	Iberian origins of New World horse breeds	J. Hered. 97 (2), 107-113 (2006)
AY997128	Argentine Criollo	Argentina	South America	modern domestic	Luis,C.	Iberian origins of New World horse breeds	J. Hered. 97 (2), 107-113 (2006)
AY926482	Thoroughbred	British	West Europe	modern domestic	Lorenz,J.G.	Direct Submission	Submitted (09-FEB-2005) Molecular Biology Lab, Coriell Institute for Medical Research, 403 Haddon Ave., Camden, NJ 08103, USA
AY805664	Pura Raza Espanola	Spain	South Europe	modern domestic	Lopes,M.S.	The Lusitano horse maternal lineage based on mitochondrial D-loop sequence variation	Anim. Genet. 36 (3), 196-202 (2005)
AY805663	Pura Raza Espanola	Spain	South Europe	modern domestic	Lopes,M.S.	The Lusitano horse maternal lineage based on mitochondrial D-loop sequence variation	Anim. Genet. 36 (3), 196-202 (2005)
AY805662	Pura Raza Espanola	Spain	South Europe	modern domestic	Lopes,M.S.	The Lusitano horse maternal lineage based on mitochondrial D-loop sequence variation	Anim. Genet. 36 (3), 196-202 (2005)
AY805661	Pura Raza Espanola	Spain	South Europe	modern domestic	Lopes,M.S.	The Lusitano horse maternal lineage based on mitochondrial D-loop sequence variation	Anim. Genet. 36 (3), 196-202 (2005)
AY805660	Pura Raza Espanola	Spain	South Europe	modern domestic	Lopes,M.S.	The Lusitano horse maternal lineage based on mitochondrial D-loop sequence variation	Anim. Genet. 36 (3), 196-202 (2005)
AY805659	Pura Raza Espanola	Spain	South Europe	modern domestic	Lopes,M.S.	The Lusitano horse maternal lineage based on mitochondrial D-loop sequence variation	Anim. Genet. 36 (3), 196-202 (2005)
AY805658	Pura Raza Espanola	Spain	South Europe	modern domestic	Lopes,M.S.	The Lusitano horse maternal lineage based on mitochondrial D-loop sequence variation	Anim. Genet. 36 (3), 196-202 (2005)
AY805657	Pura Raza Espanola	Spain	South Europe	modern domestic	Lopes,M.S.	The Lusitano horse maternal lineage based on mitochondrial D-loop sequence variation	Anim. Genet. 36 (3), 196-202 (2005)
AY805656	Pura Raza Espanola	Spain	South Europe	modern domestic	Lopes,M.S.	The Lusitano horse maternal lineage based on mitochondrial D-loop sequence variation	Anim. Genet. 36 (3), 196-202 (2005)
AY805655	Pura Raza Espanola	Spain	South Europe	modern domestic	Lopes,M.S.	The Lusitano horse maternal lineage based on mitochondrial D-loop sequence variation	Anim. Genet. 36 (3), 196-202 (2005)
AY805654	Pura Raza Espanola	Spain	South Europe	modern domestic	Lopes,M.S.	The Lusitano horse maternal lineage based on mitochondrial D-loop sequence variation	Anim. Genet. 36 (3), 196-202 (2005)
AY805653	Pura Raza Espanola	Spain	South Europe	modern domestic	Lopes,M.S.	The Lusitano horse maternal lineage based on mitochondrial D-loop sequence variation	Anim. Genet. 36 (3), 196-202 (2005)
AY805652	Pura Raza Espanola	Spain	South Europe	modern domestic	Lopes,M.S.	The Lusitano horse maternal lineage based on mitochondrial D-loop sequence variation	Anim. Genet. 36 (3), 196-202 (2005)
AY805651	Pura Raza Espanola	Spain	South Europe	modern domestic	Lopes,M.S.	The Lusitano horse maternal lineage based on mitochondrial D-loop sequence variation	Anim. Genet. 36 (3), 196-202 (2005)
AY805650	Pura Raza Espanola	Spain	South Europe	modern domestic	Lopes,M.S.	The Lusitano horse maternal lineage based on mitochondrial D-loop sequence variation	Anim. Genet. 36 (3), 196-202 (2005)
AY805649	Pura Raza Espanola	Spain	South Europe	modern domestic	Lopes,M.S.	The Lusitano horse maternal lineage based on mitochondrial D-loop sequence variation	Anim. Genet. 36 (3), 196-202 (2005)
AY805648	Pura Raza Espanola	Spain	South Europe	modern domestic	Lopes,M.S.	The Lusitano horse maternal lineage based on mitochondrial D-loop sequence variation	Anim. Genet. 36 (3), 196-202 (2005)
AY805647	Pura Raza Espanola	Spain	South Europe	modern domestic	Lopes,M.S.	The Lusitano horse maternal lineage based on mitochondrial D-loop sequence variation	Anim. Genet. 36 (3), 196-202 (2005)
AY805646	Pura Raza Espanola	Spain	South Europe	modern domestic	Lopes,M.S.	The Lusitano horse maternal lineage based on mitochondrial D-loop sequence variation	Anim. Genet. 36 (3), 196-202 (2005)
AY805645	Pura Raza Espanola	Spain	South Europe	modern domestic	Lopes,M.S.	The Lusitano horse maternal lineage based on mitochondrial D-loop sequence variation	Anim. Genet. 36 (3), 196-202 (2005)
AY805644	Lusitano	Portugal	South Europe	modern domestic	Lopes,M.S.	The Lusitano horse maternal lineage based on mitochondrial D-loop sequence variation	Anim. Genet. 36 (3), 196-202 (2005)
AY805643	Lusitano	Portugal	South Europe	modern domestic	Lopes,M.S.	The Lusitano horse maternal lineage based on mitochondrial D-loop sequence variation	Anim. Genet. 36 (3), 196-202 (2005)
AY805642	Lusitano	Portugal	South Europe	modern domestic	Lopes,M.S.	The Lusitano horse maternal lineage based on mitochondrial D-loop sequence variation	Anim. Genet. 36 (3), 196-202 (2005)
AY805641	Lusitano	Portugal	South Europe	modern domestic	Lopes,M.S.	The Lusitano horse maternal lineage based on mitochondrial D-loop sequence variation	Anim. Genet. 36 (3), 196-202 (2005)
AY641554		Altai plateau	North Asia	ancient domestic	Gilbert,M.T.	Ancient mitochondrial DNA from hair	Curr. Biol. 14 (12), R463-R464 (2004)
AY641553		Altai plateau	North Asia	ancient domestic	Gilbert,M.T.	Ancient mitochondrial DNA from hair	Curr. Biol. 14 (12), R463-R464 (2004)
AY641552		Altai plateau	North Asia	ancient domestic	Gilbert,M.T.	Ancient mitochondrial DNA from hair	Curr. Biol. 14 (12), R463-R464 (2004)
AY641551		Altai plateau	North Asia	ancient domestic	Gilbert,M.T.	Ancient mitochondrial DNA from hair	Curr. Biol. 14 (12), R463-R464 (2004)
AY575139	Zemaitukai	Lithuania	North Europe	modern domestic	Juras,R.	Equus cabalus mitochondrial DNA control region	Unpublished
AY575138	Zemaitukai	Lithuania	North Europe	modern domestic	Juras,R.	Equus cabalus mitochondrial DNA control region	Unpublished
AY575137	Zemaitukai	Lithuania	North Europe	modern domestic	Juras,R.	Equus cabalus mitochondrial DNA control region	Unpublished
AY575136	Zemaitukai	Lithuania	North Europe	modern domestic	Juras,R.	Equus cabalus mitochondrial DNA control region	Unpublished
AY575135	Zemaitukai	Lithuania	North Europe	modern domestic	Juras,R.	Equus cabalus mitochondrial DNA control region	Unpublished
AY575134	Zemaitukai Heavy Type	Lithuania	North Europe	modern domestic	Juras,R.	Equus cabalus mitochondrial DNA control region	Unpublished
AY575133	Zemaitukai Heavy Type	Lithuania	North Europe	modern domestic	Juras,R.	Equus cabalus mitochondrial DNA control region	Unpublished
AY575132	Trakehner	Germany	Central Europe	modern domestic	Juras,R.	Equus cabalus mitochondrial DNA control region	Unpublished
AY575131	Trakehner	Germany	Central Europe	modern domestic	Juras,R.	Equus cabalus mitochondrial DNA control region	Unpublished
AY575130	Trakehner	Germany	Central Europe	modern domestic	Juras,R.	Equus cabalus mitochondrial DNA control region	Unpublished
AY575129	Posavina	Croatia	South Europe	modern domestic	Juras,R.	Equus cabalus mitochondrial DNA control region	Unpublished
AY575128	Posavina	Croatia	South Europe	modern domestic	Juras,R.	Equus cabalus mitochondrial DNA control region	Unpublished
AY575127	Posavina	Croatia	South Europe	modern domestic	Juras,R.	Equus cabalus mitochondrial DNA control region	Unpublished
AY575126	Polish Primitive	Poland	Central Europe	modern domestic	Juras,R.	Equus cabalus mitochondrial DNA control region	Unpublished
AY575125	Polish Primitive	Poland	Central Europe	modern domestic	Juras,R.	Equus cabalus mitochondrial DNA control region	Unpublished
AY575124	Polish Primitive	Poland	Central Europe	modern domestic	Juras,R.	Equus cabalus mitochondrial DNA control region	Unpublished
AY575123	Wielkopolski	Poland	Central Europe	modern domestic	Juras,R.	Equus cabalus mitochondrial DNA control region	Unpublished
AY575122	Wielkopolski	Poland	Central Europe	modern domestic	Juras,R.	Equus cabalus mitochondrial DNA control region	Unpublished
AY575121	Wielkopolski	Poland	Central Europe	modern domestic	Juras,R.	Equus cabalus mitochondrial DNA control region	Unpublished
AY575120	Polish Heavy	Poland	Central Europe	modern domestic	Juras,R.	Equus cabalus mitochondrial DNA control region	Unpublished
AY575119	Polish Heavy	Poland	Central Europe	modern domestic	Juras,R.	Equus cabalus mitochondrial DNA control region	Unpublished
AY575118	Polish Heavy	Poland	Central Europe	modern domestic	Juras,R.	Equus cabalus mitochondrial DNA control region	Unpublished
AY575117	Lithuanian Heavy Drought	Lithuania	North Europe	modern domestic	Juras,R.	Equus cabalus mitochondrial DNA control region	Unpublished
AY575116	Lithuanian Heavy Drought	Lithuania	North Europe	modern domestic	Juras,R.	Equus cabalus mitochondrial DNA control region	Unpublished
AY575115	Lithuanian Heavy Drought	Lithuania	North Europe	modern domestic	Juras,R.	Equus cabalus mitochondrial DNA control region	Unpublished
AY575114	Hucul	Romania	South Europe	modern domestic	Juras,R.	Equus cabalus mitochondrial DNA control region	Unpublished
AY575113	Hucul	Romania	South Europe	modern domestic	Juras,R.	Equus cabalus mitochondrial DNA control region	Unpublished
AY575112	Holstein	Germany	Central Europe	modern domestic	Juras,R.	Equus cabalus mitochondrial DNA control region	Unpublished
AY575111	Holstein	Germany	Central Europe	modern domestic	Juras,R.	Equus cabalus mitochondrial DNA control region	Unpublished
AY575110	Hanovarian	Germany	Central Europe	modern domestic	Juras,R.	Equus cabalus mitochondrial DNA control region	Unpublished
AY575109	Hanovarian	Germany	Central Europe	modern domestic	Juras,R.	Equus cabalus mitochondrial DNA control region	Unpublished
AY575108	Hanovarian	Germany	Central Europe	modern domestic	Juras,R.	Equus cabalus mitochondrial DNA control region	Unpublished
AY575107	Gotland pony	Sweden	North Europe	modern domestic	Juras,R.	Equus cabalus mitochondrial DNA control region	Unpublished
AY575106	Gotland pony	Sweden	North Europe	modern domestic	Juras,R.	Equus cabalus mitochondrial DNA control region	Unpublished
AY575105	Gotland pony	Sweden	North Europe	modern domestic	Juras,R.	Equus cabalus mitochondrial DNA control region	Unpublished
AY575104	Finn	Finland	North Europe	modern domestic	Juras,R.	Equus cabalus mitochondrial DNA control region	Unpublished
AY575103	Finn	Finland	North Europe	modern domestic	Juras,R.	Equus cabalus mitochondrial DNA control region	Unpublished
AY525096	Lusitano	Portugal	South Europe	modern domestic	Lopes,M.S.	The Lusitano horse maternal lineage based on mitochondrial D-loop sequence variation	Anim. Genet. 36 (3), 196-202 (2005)
AY525095	Lusitano	Portugal	South Europe	modern domestic	Lopes,M.S.	The Lusitano horse maternal lineage based on mitochondrial D-loop sequence variation	Anim. Genet. 36 (3), 196-202 (2005)
AY525094	Lusitano	Portugal	South Europe	modern domestic	Lopes,M.S.	The Lusitano horse maternal lineage based on mitochondrial D-loop sequence variation	Anim. Genet. 36 (3), 196-202 (2005)
AY525093	Lusitano	Portugal	South Europe	modern domestic	Lopes,M.S.	The Lusitano horse maternal lineage based on mitochondrial D-loop sequence variation	Anim. Genet. 36 (3), 196-202 (2005)
AY525092	Lusitano	Portugal	South Europe	modern domestic	Lopes,M.S.	The Lusitano horse maternal lineage based on mitochondrial D-loop sequence variation	Anim. Genet. 36 (3), 196-202 (2005)
AY525091	Lusitano	Portugal	South Europe	modern domestic	Lopes,M.S.	The Lusitano horse maternal lineage based on mitochondrial D-loop sequence variation	Anim. Genet. 36 (3), 196-202 (2005)
AY522328	Lusitano	Portugal	South Europe	modern domestic	Han,S.-H.	Polymorphism of the mtDNA cytochrome b and NADH dehydrogenase 6 genes in Tsushima and Jeju native horses	Unpublished
AY522327	Lusitano	Portugal	South Europe	modern domestic	Han,S.-H.	Polymorphism of the mtDNA cytochrome b and NADH dehydrogenase 6 genes in Tsushima and Jeju native horses	Unpublished
AY519970	Pottoka	Iberia	South Europe	modern domestic	Royo,L.J.	The origins of Iberian horses assessed via mitochondrial DNA	J. Hered. 96 (6), 663-669 (2005)
AY519969	Pottoka	Iberia	South Europe	modern domestic	Royo,L.J.	The origins of Iberian horses assessed via mitochondrial DNA	J. Hered. 96 (6), 663-669 (2005)
AY519968	Pottoka	Iberia	South Europe	modern domestic	Royo,L.J.	The origins of Iberian horses assessed via mitochondrial DNA	J. Hered. 96 (6), 663-669 (2005)
AY519967	Pottoka	Iberia	South Europe	modern domestic	Royo,L.J.	The origins of Iberian horses assessed via mitochondrial DNA	J. Hered. 96 (6), 663-669 (2005)
AY519966	Pottoka	Iberia	South Europe	modern domestic	Royo,L.J.	The origins of Iberian horses assessed via mitochondrial DNA	J. Hered. 96 (6), 663-669 (2005)
AY519965	Pottoka	Iberia	South Europe	modern domestic	Royo,L.J.	The origins of Iberian horses assessed via mitochondrial DNA	J. Hered. 96 (6), 663-669 (2005)
AY519964	Pottoka	Iberia	South Europe	modern domestic	Royo,L.J.	The origins of Iberian horses assessed via mitochondrial DNA	J. Hered. 96 (6), 663-669 (2005)
AY519963	Pottoka	Iberia	South Europe	modern domestic	Royo,L.J.	The origins of Iberian horses assessed via mitochondrial DNA	J. Hered. 96 (6), 663-669 (2005)
AY519962	Pottoka	Iberia	South Europe	modern domestic	Royo,L.J.	The origins of Iberian horses assessed via mitochondrial DNA	J. Hered. 96 (6), 663-669 (2005)
AY519961	Pottoka	Iberia	South Europe	modern domestic	Royo,L.J.	The origins of Iberian horses assessed via mitochondrial DNA	J. Hered. 96 (6), 663-669 (2005)
AY519960	Pottoka	Iberia	South Europe	modern domestic	Royo,L.J.	The origins of Iberian horses assessed via mitochondrial DNA	J. Hered. 96 (6), 663-669 (2005)
AY519959	Pottoka	Iberia	South Europe	modern domestic	Royo,L.J.	The origins of Iberian horses assessed via mitochondrial DNA	J. Hered. 96 (6), 663-669 (2005)
AY519958	Pottoka	Iberia	South Europe	modern domestic	Royo,L.J.	The origins of Iberian horses assessed via mitochondrial DNA	J. Hered. 96 (6), 663-669 (2005)
AY519957	Merens	Andorra	South Europe	modern domestic	Royo,L.J.	The origins of Iberian horses assessed via mitochondrial DNA	J. Hered. 96 (6), 663-669 (2005)
AY519956	Merens	Andorra	South Europe	modern domestic	Royo,L.J.	The origins of Iberian horses assessed via mitochondrial DNA	J. Hered. 96 (6), 663-669 (2005)
AY519955	Merens	Andorra	South Europe	modern domestic	Royo,L.J.	The origins of Iberian horses assessed via mitochondrial DNA	J. Hered. 96 (6), 663-669 (2005)
AY519954	Merens	Andorra	South Europe	modern domestic	Royo,L.J.	The origins of Iberian horses assessed via mitochondrial DNA	J. Hered. 96 (6), 663-669 (2005)
AY519953	Merens	Andorra	South Europe	modern domestic	Royo,L.J.	The origins of Iberian horses assessed via mitochondrial DNA	J. Hered. 96 (6), 663-669 (2005)
AY519952	Merens	Andorra	South Europe	modern domestic	Royo,L.J.	The origins of Iberian horses assessed via mitochondrial DNA	J. Hered. 96 (6), 663-669 (2005)
AY519951	Merens	Andorra	South Europe	modern domestic	Royo,L.J.	The origins of Iberian horses assessed via mitochondrial DNA	J. Hered. 96 (6), 663-669 (2005)
AY519950	Merens	Andorra	South Europe	modern domestic	Royo,L.J.	The origins of Iberian horses assessed via mitochondrial DNA	J. Hered. 96 (6), 663-669 (2005)
AY519949	Merens	Andorra	South Europe	modern domestic	Royo,L.J.	The origins of Iberian horses assessed via mitochondrial DNA	J. Hered. 96 (6), 663-669 (2005)
AY519948	Merens	Andorra	South Europe	modern domestic	Royo,L.J.	The origins of Iberian horses assessed via mitochondrial DNA	J. Hered. 96 (6), 663-669 (2005)
AY519947	Merens	Andorra	South Europe	modern domestic	Royo,L.J.	The origins of Iberian horses assessed via mitochondrial DNA	J. Hered. 96 (6), 663-669 (2005)
AY519946	Merens	Andorra	South Europe	modern domestic	Royo,L.J.	The origins of Iberian horses assessed via mitochondrial DNA	J. Hered. 96 (6), 663-669 (2005)
AY519945	Marismeno	Spain	South Europe	modern domestic	Royo,L.J.	The origins of Iberian horses assessed via mitochondrial DNA	J. Hered. 96 (6), 663-669 (2005)
AY519944	Marismeno	Spain	South Europe	modern domestic	Royo,L.J.	The origins of Iberian horses assessed via mitochondrial DNA	J. Hered. 96 (6), 663-669 (2005)
AY519943	Marismeno	Spain	South Europe	modern domestic	Royo,L.J.	The origins of Iberian horses assessed via mitochondrial DNA	J. Hered. 96 (6), 663-669 (2005)
AY519942	Marismeno	Spain	South Europe	modern domestic	Royo,L.J.	The origins of Iberian horses assessed via mitochondrial DNA	J. Hered. 96 (6), 663-669 (2005)
AY519941	Marismeno	Spain	South Europe	modern domestic	Royo,L.J.	The origins of Iberian horses assessed via mitochondrial DNA	J. Hered. 96 (6), 663-669 (2005)
AY519940	Marismeno	Spain	South Europe	modern domestic	Royo,L.J.	The origins of Iberian horses assessed via mitochondrial DNA	J. Hered. 96 (6), 663-669 (2005)
AY519939	Marismeno	Spain	South Europe	modern domestic	Royo,L.J.	The origins of Iberian horses assessed via mitochondrial DNA	J. Hered. 96 (6), 663-669 (2005)
AY519938	Marismeno	Spain	South Europe	modern domestic	Royo,L.J.	The origins of Iberian horses assessed via mitochondrial DNA	J. Hered. 96 (6), 663-669 (2005)
AY519937	Marismeno	Spain	South Europe	modern domestic	Royo,L.J.	The origins of Iberian horses assessed via mitochondrial DNA	J. Hered. 96 (6), 663-669 (2005)
AY519936	Marismeno	Spain	South Europe	modern domestic	Royo,L.J.	The origins of Iberian horses assessed via mitochondrial DNA	J. Hered. 96 (6), 663-669 (2005)
AY519935	Marismeno	Spain	South Europe	modern domestic	Royo,L.J.	The origins of Iberian horses assessed via mitochondrial DNA	J. Hered. 96 (6), 663-669 (2005)
AY519934	Marismeno	Spain	South Europe	modern domestic	Royo,L.J.	The origins of Iberian horses assessed via mitochondrial DNA	J. Hered. 96 (6), 663-669 (2005)
AY519933	Losino	Spain	South Europe	modern domestic	Royo,L.J.	The origins of Iberian horses assessed via mitochondrial DNA	J. Hered. 96 (6), 663-669 (2005)
AY519932	Losino	Spain	South Europe	modern domestic	Royo,L.J.	The origins of Iberian horses assessed via mitochondrial DNA	J. Hered. 96 (6), 663-669 (2005)
AY519931	Losino	Spain	South Europe	modern domestic	Royo,L.J.	The origins of Iberian horses assessed via mitochondrial DNA	J. Hered. 96 (6), 663-669 (2005)
AY519930	Losino	Spain	South Europe	modern domestic	Royo,L.J.	The origins of Iberian horses assessed via mitochondrial DNA	J. Hered. 96 (6), 663-669 (2005)
AY519929	Losino	Spain	South Europe	modern domestic	Royo,L.J.	The origins of Iberian horses assessed via mitochondrial DNA	J. Hered. 96 (6), 663-669 (2005)
AY519928	Losino	Spain	South Europe	modern domestic	Royo,L.J.	The origins of Iberian horses assessed via mitochondrial DNA	J. Hered. 96 (6), 663-669 (2005)
AY519927	Losino	Spain	South Europe	modern domestic	Royo,L.J.	The origins of Iberian horses assessed via mitochondrial DNA	J. Hered. 96 (6), 663-669 (2005)
AY519926	Losino	Spain	South Europe	modern domestic	Royo,L.J.	The origins of Iberian horses assessed via mitochondrial DNA	J. Hered. 96 (6), 663-669 (2005)
AY519925	Losino	Spain	South Europe	modern domestic	Royo,L.J.	The origins of Iberian horses assessed via mitochondrial DNA	J. Hered. 96 (6), 663-669 (2005)
AY519924	Losino	Spain	South Europe	modern domestic	Royo,L.J.	The origins of Iberian horses assessed via mitochondrial DNA	J. Hered. 96 (6), 663-669 (2005)
AY519923	Garrano	Portugal	South Europe	modern domestic	Royo,L.J.	The origins of Iberian horses assessed via mitochondrial DNA	J. Hered. 96 (6), 663-669 (2005)
AY519922	Garrano	Portugal	South Europe	modern domestic	Royo,L.J.	The origins of Iberian horses assessed via mitochondrial DNA	J. Hered. 96 (6), 663-669 (2005)
AY519921	Garrano	Portugal	South Europe	modern domestic	Royo,L.J.	The origins of Iberian horses assessed via mitochondrial DNA	J. Hered. 96 (6), 663-669 (2005)
AY519920	Garrano	Portugal	South Europe	modern domestic	Royo,L.J.	The origins of Iberian horses assessed via mitochondrial DNA	J. Hered. 96 (6), 663-669 (2005)
AY519919	Garrano	Portugal	South Europe	modern domestic	Royo,L.J.	The origins of Iberian horses assessed via mitochondrial DNA	J. Hered. 96 (6), 663-669 (2005)
AY519918	Garrano	Portugal	South Europe	modern domestic	Royo,L.J.	The origins of Iberian horses assessed via mitochondrial DNA	J. Hered. 96 (6), 663-669 (2005)
AY519917	Garrano	Portugal	South Europe	modern domestic	Royo,L.J.	The origins of Iberian horses assessed via mitochondrial DNA	J. Hered. 96 (6), 663-669 (2005)
AY519916	Garrano	Portugal	South Europe	modern domestic	Royo,L.J.	The origins of Iberian horses assessed via mitochondrial DNA	J. Hered. 96 (6), 663-669 (2005)
AY519915	Garrano	Portugal	South Europe	modern domestic	Royo,L.J.	The origins of Iberian horses assessed via mitochondrial DNA	J. Hered. 96 (6), 663-669 (2005)
AY519914	Garrano	Portugal	South Europe	modern domestic	Royo,L.J.	The origins of Iberian horses assessed via mitochondrial DNA	J. Hered. 96 (6), 663-669 (2005)
AY519913	Andalusian	Spain	South Europe	modern domestic	Royo,L.J.	The origins of Iberian horses assessed via mitochondrial DNA	J. Hered. 96 (6), 663-669 (2005)
AY519912	Andalusian	Spain	South Europe	modern domestic	Royo,L.J.	The origins of Iberian horses assessed via mitochondrial DNA	J. Hered. 96 (6), 663-669 (2005)
AY519911	Andalusian	Spain	South Europe	modern domestic	Royo,L.J.	The origins of Iberian horses assessed via mitochondrial DNA	J. Hered. 96 (6), 663-669 (2005)
AY519910	Andalusian	Spain	South Europe	modern domestic	Royo,L.J.	The origins of Iberian horses assessed via mitochondrial DNA	J. Hered. 96 (6), 663-669 (2005)
AY519909	Andalusian	Spain	South Europe	modern domestic	Royo,L.J.	The origins of Iberian horses assessed via mitochondrial DNA	J. Hered. 96 (6), 663-669 (2005)
AY519908	Andalusian	Spain	South Europe	modern domestic	Royo,L.J.	The origins of Iberian horses assessed via mitochondrial DNA	J. Hered. 96 (6), 663-669 (2005)
AY519907	Andalusian	Spain	South Europe	modern domestic	Royo,L.J.	The origins of Iberian horses assessed via mitochondrial DNA	J. Hered. 96 (6), 663-669 (2005)
AY519906	Carthusian	Spain	South Europe	modern domestic	Royo,L.J.	The origins of Iberian horses assessed via mitochondrial DNA	J. Hered. 96 (6), 663-669 (2005)
AY519905	Carthusian	Spain	South Europe	modern domestic	Royo,L.J.	The origins of Iberian horses assessed via mitochondrial DNA	J. Hered. 96 (6), 663-669 (2005)
AY519904	Carthusian	Spain	South Europe	modern domestic	Royo,L.J.	The origins of Iberian horses assessed via mitochondrial DNA	J. Hered. 96 (6), 663-669 (2005)
AY519903	Carthusian	Spain	South Europe	modern domestic	Royo,L.J.	The origins of Iberian horses assessed via mitochondrial DNA	J. Hered. 96 (6), 663-669 (2005)
AY519902	Carthusian	Spain	South Europe	modern domestic	Royo,L.J.	The origins of Iberian horses assessed via mitochondrial DNA	J. Hered. 96 (6), 663-669 (2005)
AY519901	Carthusian	Spain	South Europe	modern domestic	Royo,L.J.	The origins of Iberian horses assessed via mitochondrial DNA	J. Hered. 96 (6), 663-669 (2005)
AY519900	Carthusian	Spain	South Europe	modern domestic	Royo,L.J.	The origins of Iberian horses assessed via mitochondrial DNA	J. Hered. 96 (6), 663-669 (2005)
AY519899	Carthusian	Spain	South Europe	modern domestic	Royo,L.J.	The origins of Iberian horses assessed via mitochondrial DNA	J. Hered. 96 (6), 663-669 (2005)
AY519898	Carthusian	Spain	South Europe	modern domestic	Royo,L.J.	The origins of Iberian horses assessed via mitochondrial DNA	J. Hered. 96 (6), 663-669 (2005)
AY519897	Carthusian	Spain	South Europe	modern domestic	Royo,L.J.	The origins of Iberian horses assessed via mitochondrial DNA	J. Hered. 96 (6), 663-669 (2005)
AY519896	Caballo de Corro	Spain	South Europe	modern domestic	Royo,L.J.	The origins of Iberian horses assessed via mitochondrial DNA	J. Hered. 96 (6), 663-669 (2005)
AY519895	Caballo de Corro	Spain	South Europe	modern domestic	Royo,L.J.	The origins of Iberian horses assessed via mitochondrial DNA	J. Hered. 96 (6), 663-669 (2005)
AY519894	Caballo de Corro	Spain	South Europe	modern domestic	Royo,L.J.	The origins of Iberian horses assessed via mitochondrial DNA	J. Hered. 96 (6), 663-669 (2005)
AY519893	Caballo de Corro	Spain	South Europe	modern domestic	Royo,L.J.	The origins of Iberian horses assessed via mitochondrial DNA	J. Hered. 96 (6), 663-669 (2005)
AY519892	Caballo de Corro	Spain	South Europe	modern domestic	Royo,L.J.	The origins of Iberian horses assessed via mitochondrial DNA	J. Hered. 96 (6), 663-669 (2005)
AY519891	Caballo de Corro	Spain	South Europe	modern domestic	Royo,L.J.	The origins of Iberian horses assessed via mitochondrial DNA	J. Hered. 96 (6), 663-669 (2005)
AY519890	Caballo de Corro	Spain	South Europe	modern domestic	Royo,L.J.	The origins of Iberian horses assessed via mitochondrial DNA	J. Hered. 96 (6), 663-669 (2005)
AY519889	Caballo de Corro	Spain	South Europe	modern domestic	Royo,L.J.	The origins of Iberian horses assessed via mitochondrial DNA	J. Hered. 96 (6), 663-669 (2005)
AY519888	Caballo de Corro	Spain	South Europe	modern domestic	Royo,L.J.	The origins of Iberian horses assessed via mitochondrial DNA	J. Hered. 96 (6), 663-669 (2005)
AY519887	Caballo de Corro	Spain	South Europe	modern domestic	Royo,L.J.	The origins of Iberian horses assessed via mitochondrial DNA	J. Hered. 96 (6), 663-669 (2005)
AY519886	Caballo de Corro	Spain	South Europe	modern domestic	Royo,L.J.	The origins of Iberian horses assessed via mitochondrial DNA	J. Hered. 96 (6), 663-669 (2005)
AY519885	Caballo de Corro	Spain	South Europe	modern domestic	Royo,L.J.	The origins of Iberian horses assessed via mitochondrial DNA	J. Hered. 96 (6), 663-669 (2005)
AY519884	Caballo de Corro	Spain	South Europe	modern domestic	Royo,L.J.	The origins of Iberian horses assessed via mitochondrial DNA	J. Hered. 96 (6), 663-669 (2005)
AY519883	Caballo de Corro	Spain	South Europe	modern domestic	Royo,L.J.	The origins of Iberian horses assessed via mitochondrial DNA	J. Hered. 96 (6), 663-669 (2005)
AY519882	Asturcon	Spain	South Europe	modern domestic	Royo,L.J.	The origins of Iberian horses assessed via mitochondrial DNA	J. Hered. 96 (6), 663-669 (2005)
AY519881	Asturcon	Spain	South Europe	modern domestic	Royo,L.J.	The origins of Iberian horses assessed via mitochondrial DNA	J. Hered. 96 (6), 663-669 (2005)
AY519880	Asturcon	Spain	South Europe	modern domestic	Royo,L.J.	The origins of Iberian horses assessed via mitochondrial DNA	J. Hered. 96 (6), 663-669 (2005)
AY519879	Asturcon	Spain	South Europe	modern domestic	Royo,L.J.	The origins of Iberian horses assessed via mitochondrial DNA	J. Hered. 96 (6), 663-669 (2005)
AY519878	Asturcon	Spain	South Europe	modern domestic	Royo,L.J.	The origins of Iberian horses assessed via mitochondrial DNA	J. Hered. 96 (6), 663-669 (2005)
AY519877	Asturcon	Spain	South Europe	modern domestic	Royo,L.J.	The origins of Iberian horses assessed via mitochondrial DNA	J. Hered. 96 (6), 663-669 (2005)
AY519876	Asturcon	Spain	South Europe	modern domestic	Royo,L.J.	The origins of Iberian horses assessed via mitochondrial DNA	J. Hered. 96 (6), 663-669 (2005)
AY519875	Asturcon	Spain	South Europe	modern domestic	Royo,L.J.	The origins of Iberian horses assessed via mitochondrial DNA	J. Hered. 96 (6), 663-669 (2005)
AY519874	Asturcon	Spain	South Europe	modern domestic	Royo,L.J.	The origins of Iberian horses assessed via mitochondrial DNA	J. Hered. 96 (6), 663-669 (2005)
AY519873	Asturcon	Spain	South Europe	modern domestic	Royo,L.J.	The origins of Iberian horses assessed via mitochondrial DNA	J. Hered. 96 (6), 663-669 (2005)
AY519872	Asturcon	Spain	South Europe	modern domestic	Royo,L.J.	The origins of Iberian horses assessed via mitochondrial DNA	J. Hered. 96 (6), 663-669 (2005)
AY519871	Asturcon	Spain	South Europe	modern domestic	Royo,L.J.	The origins of Iberian horses assessed via mitochondrial DNA	J. Hered. 96 (6), 663-669 (2005)
AY515162	Jeju	Korea	East Asia	modern domestic	Han,S.-H.	Polymorphism of the mtDNA cytochrome B and NADH dehydrogenase 6 genes in Tsushima and Jeju native horses	Unpublished
AY515161	Jeju	Korea	East Asia	modern domestic	Han,S.-H.	Polymorphism of the mtDNA cytochrome B and NADH dehydrogenase 6 genes in Tsushima and Jeju native horses	Unpublished
AY515160	Jeju	Korea	East Asia	modern domestic	Han,S.-H.	Polymorphism of the mtDNA cytochrome B and NADH dehydrogenase 6 genes in Tsushima and Jeju native horses	Unpublished
AY515159	Jeju	Korea	East Asia	modern domestic	Han,S.-H.	Polymorphism of the mtDNA cytochrome B and NADH dehydrogenase 6 genes in Tsushima and Jeju native horses	Unpublished
AY515158	Jeju	Korea	East Asia	modern domestic	Han,S.-H.	Polymorphism of the mtDNA cytochrome B and NADH dehydrogenase 6 genes in Tsushima and Jeju native horses	Unpublished
AY515157	Jeju	Korea	East Asia	modern domestic	Han,S.-H.	Polymorphism of the mtDNA cytochrome B and NADH dehydrogenase 6 genes in Tsushima and Jeju native horses	Unpublished
AY515156	Jeju	Korea	East Asia	modern domestic	Han,S.-H.	Polymorphism of the mtDNA cytochrome B and NADH dehydrogenase 6 genes in Tsushima and Jeju native horses	Unpublished
AY462455	Sarcidano	Italy	South Europe	modern domestic	Cozzi,M.C.	Mitochondrial D-loop sequence variation among Italian horse breeds	Genet. Sel. Evol. 36 (6), 663-672 (2004)
AY462454	Sarcidano	Italy	South Europe	modern domestic	Cozzi,M.C.	Mitochondrial D-loop sequence variation among Italian horse breeds	Genet. Sel. Evol. 36 (6), 663-672 (2004)
AY462453	Sarcidano	Italy	South Europe	modern domestic	Cozzi,M.C.	Mitochondrial D-loop sequence variation among Italian horse breeds	Genet. Sel. Evol. 36 (6), 663-672 (2004)
AY462452	Sarcidano	Italy	South Europe	modern domestic	Cozzi,M.C.	Mitochondrial D-loop sequence variation among Italian horse breeds	Genet. Sel. Evol. 36 (6), 663-672 (2004)
AY462451	Sarcidano	Italy	South Europe	modern domestic	Cozzi,M.C.	Mitochondrial D-loop sequence variation among Italian horse breeds	Genet. Sel. Evol. 36 (6), 663-672 (2004)
AY462450	Maremmano	Italy	South Europe	modern domestic	Cozzi,M.C.	Mitochondrial D-loop sequence variation among Italian horse breeds	Genet. Sel. Evol. 36 (6), 663-672 (2004)
AY462449	Maremmano	Italy	South Europe	modern domestic	Cozzi,M.C.	Mitochondrial D-loop sequence variation among Italian horse breeds	Genet. Sel. Evol. 36 (6), 663-672 (2004)
AY462448	Maremmano	Italy	South Europe	modern domestic	Cozzi,M.C.	Mitochondrial D-loop sequence variation among Italian horse breeds	Genet. Sel. Evol. 36 (6), 663-672 (2004)
AY462447	Maremmano	Italy	South Europe	modern domestic	Cozzi,M.C.	Mitochondrial D-loop sequence variation among Italian horse breeds	Genet. Sel. Evol. 36 (6), 663-672 (2004)
AY462446	Maremmano	Italy	South Europe	modern domestic	Cozzi,M.C.	Mitochondrial D-loop sequence variation among Italian horse breeds	Genet. Sel. Evol. 36 (6), 663-672 (2004)
AY462445	Thoroughbred	British	West Europe	modern domestic	Cozzi,M.C.	Mitochondrial D-loop sequence variation among Italian horse breeds	Genet. Sel. Evol. 36 (6), 663-672 (2004)
AY462444	Thoroughbred	British	West Europe	modern domestic	Cozzi,M.C.	Mitochondrial D-loop sequence variation among Italian horse breeds	Genet. Sel. Evol. 36 (6), 663-672 (2004)
AY462443	Thoroughbred	British	West Europe	modern domestic	Cozzi,M.C.	Mitochondrial D-loop sequence variation among Italian horse breeds	Genet. Sel. Evol. 36 (6), 663-672 (2004)
AY462442	Thoroughbred	British	West Europe	modern domestic	Cozzi,M.C.	Mitochondrial D-loop sequence variation among Italian horse breeds	Genet. Sel. Evol. 36 (6), 663-672 (2004)
AY462441	Thoroughbred	British	West Europe	modern domestic	Cozzi,M.C.	Mitochondrial D-loop sequence variation among Italian horse breeds	Genet. Sel. Evol. 36 (6), 663-672 (2004)
AY462440	Lipizzan	Spain	South Europe	modern domestic	Cozzi,M.C.	Mitochondrial D-loop sequence variation among Italian horse breeds	Genet. Sel. Evol. 36 (6), 663-672 (2004)
AY462439	Lipizzan	Spain	South Europe	modern domestic	Cozzi,M.C.	Mitochondrial D-loop sequence variation among Italian horse breeds	Genet. Sel. Evol. 36 (6), 663-672 (2004)
AY462438	Lipizzan	Spain	South Europe	modern domestic	Cozzi,M.C.	Mitochondrial D-loop sequence variation among Italian horse breeds	Genet. Sel. Evol. 36 (6), 663-672 (2004)
AY462437	Lipizzan	Spain	South Europe	modern domestic	Cozzi,M.C.	Mitochondrial D-loop sequence variation among Italian horse breeds	Genet. Sel. Evol. 36 (6), 663-672 (2004)
AY462436	Lipizzan	Spain	South Europe	modern domestic	Cozzi,M.C.	Mitochondrial D-loop sequence variation among Italian horse breeds	Genet. Sel. Evol. 36 (6), 663-672 (2004)
AY462435	Haflinger	Austria	Central Europe	modern domestic	Cozzi,M.C.	Mitochondrial D-loop sequence variation among Italian horse breeds	Genet. Sel. Evol. 36 (6), 663-672 (2004)
AY462434	Haflinger	Austria	Central Europe	modern domestic	Cozzi,M.C.	Mitochondrial D-loop sequence variation among Italian horse breeds	Genet. Sel. Evol. 36 (6), 663-672 (2004)
AY462433	Haflinger	Austria	Central Europe	modern domestic	Cozzi,M.C.	Mitochondrial D-loop sequence variation among Italian horse breeds	Genet. Sel. Evol. 36 (6), 663-672 (2004)
AY462432	Haflinger	Austria	Central Europe	modern domestic	Cozzi,M.C.	Mitochondrial D-loop sequence variation among Italian horse breeds	Genet. Sel. Evol. 36 (6), 663-672 (2004)
AY462431	Haflinger	Austria	Central Europe	modern domestic	Cozzi,M.C.	Mitochondrial D-loop sequence variation among Italian horse breeds	Genet. Sel. Evol. 36 (6), 663-672 (2004)
AY462430	Giara	Italy	South Europe	modern domestic	Cozzi,M.C.	Mitochondrial D-loop sequence variation among Italian horse breeds	Genet. Sel. Evol. 36 (6), 663-672 (2004)
AY462429	Giara	Italy	South Europe	modern domestic	Cozzi,M.C.	Mitochondrial D-loop sequence variation among Italian horse breeds	Genet. Sel. Evol. 36 (6), 663-672 (2004)
AY462428	Giara	Italy	South Europe	modern domestic	Cozzi,M.C.	Mitochondrial D-loop sequence variation among Italian horse breeds	Genet. Sel. Evol. 36 (6), 663-672 (2004)
AY462427	Giara	Italy	South Europe	modern domestic	Cozzi,M.C.	Mitochondrial D-loop sequence variation among Italian horse breeds	Genet. Sel. Evol. 36 (6), 663-672 (2004)
AY462426	Giara	Italy	South Europe	modern domestic	Cozzi,M.C.	Mitochondrial D-loop sequence variation among Italian horse breeds	Genet. Sel. Evol. 36 (6), 663-672 (2004)
AY462425	Italian Trotter	Italy	South Europe	modern domestic	Cozzi,M.C.	Mitochondrial D-loop sequence variation among Italian horse breeds	Genet. Sel. Evol. 36 (6), 663-672 (2004)
AY462424	Italian Trotter	Italy	South Europe	modern domestic	Cozzi,M.C.	Mitochondrial D-loop sequence variation among Italian horse breeds	Genet. Sel. Evol. 36 (6), 663-672 (2004)
AY462423	Italian Trotter	Italy	South Europe	modern domestic	Cozzi,M.C.	Mitochondrial D-loop sequence variation among Italian horse breeds	Genet. Sel. Evol. 36 (6), 663-672 (2004)
AY462422	Italian Trotter	Italy	South Europe	modern domestic	Cozzi,M.C.	Mitochondrial D-loop sequence variation among Italian horse breeds	Genet. Sel. Evol. 36 (6), 663-672 (2004)
AY462421	Italian Trotter	Italy	South Europe	modern domestic	Cozzi,M.C.	Mitochondrial D-loop sequence variation among Italian horse breeds	Genet. Sel. Evol. 36 (6), 663-672 (2004)
AY293991	Lusitano	Portugal	South Europe	modern domestic	Lopes,M.S.	The Lusitano horse maternal lineage based on mitochondrial D-loop sequence variation	Anim. Genet. 36 (3), 196-202 (2005)
AY293990	Lusitano	Portugal	South Europe	modern domestic	Lopes,M.S.	The Lusitano horse maternal lineage based on mitochondrial D-loop sequence variation	Anim. Genet. 36 (3), 196-202 (2005)
AY293989	Lusitano	Portugal	South Europe	modern domestic	Lopes,M.S.	The Lusitano horse maternal lineage based on mitochondrial D-loop sequence variation	Anim. Genet. 36 (3), 196-202 (2005)
AY293988	Lusitano	Portugal	South Europe	modern domestic	Lopes,M.S.	The Lusitano horse maternal lineage based on mitochondrial D-loop sequence variation	Anim. Genet. 36 (3), 196-202 (2005)
AY293987	Lusitano	Portugal	South Europe	modern domestic	Lopes,M.S.	The Lusitano horse maternal lineage based on mitochondrial D-loop sequence variation	Anim. Genet. 36 (3), 196-202 (2005)
AY293986	Lusitano	Portugal	South Europe	modern domestic	Lopes,M.S.	The Lusitano horse maternal lineage based on mitochondrial D-loop sequence variation	Anim. Genet. 36 (3), 196-202 (2005)
AY293985	Lusitano	Portugal	South Europe	modern domestic	Lopes,M.S.	The Lusitano horse maternal lineage based on mitochondrial D-loop sequence variation	Anim. Genet. 36 (3), 196-202 (2005)
AY293984	Lusitano	Portugal	South Europe	modern domestic	Lopes,M.S.	The Lusitano horse maternal lineage based on mitochondrial D-loop sequence variation	Anim. Genet. 36 (3), 196-202 (2005)
AY293983	Lusitano	Portugal	South Europe	modern domestic	Lopes,M.S.	The Lusitano horse maternal lineage based on mitochondrial D-loop sequence variation	Anim. Genet. 36 (3), 196-202 (2005)
AY293982	Lusitano	Portugal	South Europe	modern domestic	Lopes,M.S.	The Lusitano horse maternal lineage based on mitochondrial D-loop sequence variation	Anim. Genet. 36 (3), 196-202 (2005)
AY293981	Lusitano	Portugal	South Europe	modern domestic	Lopes,M.S.	The Lusitano horse maternal lineage based on mitochondrial D-loop sequence variation	Anim. Genet. 36 (3), 196-202 (2005)
AY293980	Lusitano	Portugal	South Europe	modern domestic	Lopes,M.S.	The Lusitano horse maternal lineage based on mitochondrial D-loop sequence variation	Anim. Genet. 36 (3), 196-202 (2005)
AY293979	Lusitano	Portugal	South Europe	modern domestic	Lopes,M.S.	The Lusitano horse maternal lineage based on mitochondrial D-loop sequence variation	Anim. Genet. 36 (3), 196-202 (2005)
AY293978	Lusitano	Portugal	South Europe	modern domestic	Lopes,M.S.	The Lusitano horse maternal lineage based on mitochondrial D-loop sequence variation	Anim. Genet. 36 (3), 196-202 (2005)
AY293977	Lusitano	Portugal	South Europe	modern domestic	Lopes,M.S.	The Lusitano horse maternal lineage based on mitochondrial D-loop sequence variation	Anim. Genet. 36 (3), 196-202 (2005)
AY293976	Lusitano	Portugal	South Europe	modern domestic	Lopes,M.S.	The Lusitano horse maternal lineage based on mitochondrial D-loop sequence variation	Anim. Genet. 36 (3), 196-202 (2005)
AY293975	Lusitano	Portugal	South Europe	modern domestic	Lopes,M.S.	The Lusitano horse maternal lineage based on mitochondrial D-loop sequence variation	Anim. Genet. 36 (3), 196-202 (2005)
AY246271	Thoroughbred	British	West Europe	modern domestic	Flannery,A.R.	Mitochondrial DNA sequence variation and the domestication pattern of horse	Unpublished
AY246270	Thoroughbred	British	West Europe	modern domestic	Flannery,A.R.	Mitochondrial DNA sequence variation and the domestication pattern of horse	Unpublished
AY246269	Thoroughbred	British	West Europe	modern domestic	Flannery,A.R.	Mitochondrial DNA sequence variation and the domestication pattern of horse	Unpublished
AY246268	Thoroughbred	British	West Europe	modern domestic	Flannery,A.R.	Mitochondrial DNA sequence variation and the domestication pattern of horse	Unpublished
AY246267	Thoroughbred	British	West Europe	modern domestic	Flannery,A.R.	Mitochondrial DNA sequence variation and the domestication pattern of horse	Unpublished
AY246266	Thoroughbred	British	West Europe	modern domestic	Flannery,A.R.	Mitochondrial DNA sequence variation and the domestication pattern of horse	Unpublished
AY246265	Sorraia	Portugal	South Europe	modern domestic	Flannery,A.R.	Mitochondrial DNA sequence variation and the domestication pattern of horse	Unpublished
AY246264	Sorraia	Portugal	South Europe	modern domestic	Flannery,A.R.	Mitochondrial DNA sequence variation and the domestication pattern of horse	Unpublished
AY246263	Sorraia	Portugal	South Europe	modern domestic	Flannery,A.R.	Mitochondrial DNA sequence variation and the domestication pattern of horse	Unpublished
AY246262	Sorraia	Portugal	South Europe	modern domestic	Flannery,A.R.	Mitochondrial DNA sequence variation and the domestication pattern of horse	Unpublished
AY246261	Sorraia	Portugal	South Europe	modern domestic	Flannery,A.R.	Mitochondrial DNA sequence variation and the domestication pattern of horse	Unpublished
AY246260	Sorraia	Portugal	South Europe	modern domestic	Flannery,A.R.	Mitochondrial DNA sequence variation and the domestication pattern of horse	Unpublished
AY246259	Sorraia	Portugal	South Europe	modern domestic	Flannery,A.R.	Mitochondrial DNA sequence variation and the domestication pattern of horse	Unpublished
AY246258	Shetland pony	British	West Europe	modern domestic	Flannery,A.R.	Mitochondrial DNA sequence variation and the domestication pattern of horse	Unpublished
AY246257	Shetland pony	British	West Europe	modern domestic	Flannery,A.R.	Mitochondrial DNA sequence variation and the domestication pattern of horse	Unpublished
AY246256	Shetland pony	British	West Europe	modern domestic	Flannery,A.R.	Mitochondrial DNA sequence variation and the domestication pattern of horse	Unpublished
AY246255	Shetland pony	British	West Europe	modern domestic	Flannery,A.R.	Mitochondrial DNA sequence variation and the domestication pattern of horse	Unpublished
AY246254	Shetland pony	British	West Europe	modern domestic	Flannery,A.R.	Mitochondrial DNA sequence variation and the domestication pattern of horse	Unpublished
AY246253	Shetland pony	British	West Europe	modern domestic	Flannery,A.R.	Mitochondrial DNA sequence variation and the domestication pattern of horse	Unpublished
AY246252	Noriker	Austria	Central Europe	modern domestic	Flannery,A.R.	Mitochondrial DNA sequence variation and the domestication pattern of horse	Unpublished
AY246251	Noriker	Austria	Central Europe	modern domestic	Flannery,A.R.	Mitochondrial DNA sequence variation and the domestication pattern of horse	Unpublished
AY246250	Noriker	Austria	Central Europe	modern domestic	Flannery,A.R.	Mitochondrial DNA sequence variation and the domestication pattern of horse	Unpublished
AY246249	Noriker	Austria	Central Europe	modern domestic	Flannery,A.R.	Mitochondrial DNA sequence variation and the domestication pattern of horse	Unpublished
AY246248	Noriker	Austria	Central Europe	modern domestic	Flannery,A.R.	Mitochondrial DNA sequence variation and the domestication pattern of horse	Unpublished
AY246247	Lusitano	Portugal	South Europe	modern domestic	Flannery,A.R.	Mitochondrial DNA sequence variation and the domestication pattern of horse	Unpublished
AY246246	Lusitano	Portugal	South Europe	modern domestic	Flannery,A.R.	Mitochondrial DNA sequence variation and the domestication pattern of horse	Unpublished
AY246245	Lusitano	Portugal	South Europe	modern domestic	Flannery,A.R.	Mitochondrial DNA sequence variation and the domestication pattern of horse	Unpublished
AY246244	Lusitano	Portugal	South Europe	modern domestic	Flannery,A.R.	Mitochondrial DNA sequence variation and the domestication pattern of horse	Unpublished
AY246243	Lusitano	Portugal	South Europe	modern domestic	Flannery,A.R.	Mitochondrial DNA sequence variation and the domestication pattern of horse	Unpublished
AY246242	Lusitano	Portugal	South Europe	modern domestic	Flannery,A.R.	Mitochondrial DNA sequence variation and the domestication pattern of horse	Unpublished
AY246241	Haflinger	Austria	Central Europe	modern domestic	Flannery,A.R.	Mitochondrial DNA sequence variation and the domestication pattern of horse	Unpublished
AY246240	Haflinger	Austria	Central Europe	modern domestic	Flannery,A.R.	Mitochondrial DNA sequence variation and the domestication pattern of horse	Unpublished
AY246239	Haflinger	Austria	Central Europe	modern domestic	Flannery,A.R.	Mitochondrial DNA sequence variation and the domestication pattern of horse	Unpublished
AY246238	Haflinger	Austria	Central Europe	modern domestic	Flannery,A.R.	Mitochondrial DNA sequence variation and the domestication pattern of horse	Unpublished
AY246237	Haflinger	Austria	Central Europe	modern domestic	Flannery,A.R.	Mitochondrial DNA sequence variation and the domestication pattern of horse	Unpublished
AY246236	Haflinger	Austria	Central Europe	modern domestic	Flannery,A.R.	Mitochondrial DNA sequence variation and the domestication pattern of horse	Unpublished
AY246235	Garrano	Portugal	South Europe	modern domestic	Flannery,A.R.	Mitochondrial DNA sequence variation and the domestication pattern of horse	Unpublished
AY246234	Garrano	Portugal	South Europe	modern domestic	Flannery,A.R.	Mitochondrial DNA sequence variation and the domestication pattern of horse	Unpublished
AY246233	Garrano	Portugal	South Europe	modern domestic	Flannery,A.R.	Mitochondrial DNA sequence variation and the domestication pattern of horse	Unpublished
AY246232	Garrano	Portugal	South Europe	modern domestic	Flannery,A.R.	Mitochondrial DNA sequence variation and the domestication pattern of horse	Unpublished
AY246231	Garrano	Portugal	South Europe	modern domestic	Flannery,A.R.	Mitochondrial DNA sequence variation and the domestication pattern of horse	Unpublished
AY246230	Friesian	Netherlands	West Europe	modern domestic	Flannery,A.R.	Mitochondrial DNA sequence variation and the domestication pattern of horse	Unpublished
AY246229	Friesian	Netherlands	West Europe	modern domestic	Flannery,A.R.	Mitochondrial DNA sequence variation and the domestication pattern of horse	Unpublished
AY246228	Friesian	Netherlands	West Europe	modern domestic	Flannery,A.R.	Mitochondrial DNA sequence variation and the domestication pattern of horse	Unpublished
AY246227	Friesian	Netherlands	West Europe	modern domestic	Flannery,A.R.	Mitochondrial DNA sequence variation and the domestication pattern of horse	Unpublished
AY246226	Friesian	Netherlands	West Europe	modern domestic	Flannery,A.R.	Mitochondrial DNA sequence variation and the domestication pattern of horse	Unpublished
AY246225	Friesian	Netherlands	West Europe	modern domestic	Flannery,A.R.	Mitochondrial DNA sequence variation and the domestication pattern of horse	Unpublished
AY246224	Exmoor	British	West Europe	modern domestic	Flannery,A.R.	Mitochondrial DNA sequence variation and the domestication pattern of horse	Unpublished
AY246223	Exmoor	British	West Europe	modern domestic	Flannery,A.R.	Mitochondrial DNA sequence variation and the domestication pattern of horse	Unpublished
AY246222	Exmoor	British	West Europe	modern domestic	Flannery,A.R.	Mitochondrial DNA sequence variation and the domestication pattern of horse	Unpublished
AY246221	Exmoor	British	West Europe	modern domestic	Flannery,A.R.	Mitochondrial DNA sequence variation and the domestication pattern of horse	Unpublished
AY246220	Exmoor	British	West Europe	modern domestic	Flannery,A.R.	Mitochondrial DNA sequence variation and the domestication pattern of horse	Unpublished
AY246219	Exmoor	British	West Europe	modern domestic	Flannery,A.R.	Mitochondrial DNA sequence variation and the domestication pattern of horse	Unpublished
AY246218	Clydesdale	British	West Europe	modern domestic	Flannery,A.R.	Mitochondrial DNA sequence variation and the domestication pattern of horse	Unpublished
AY246217	Clydesdale	British	West Europe	modern domestic	Flannery,A.R.	Mitochondrial DNA sequence variation and the domestication pattern of horse	Unpublished
AY246216	Clydesdale	British	West Europe	modern domestic	Flannery,A.R.	Mitochondrial DNA sequence variation and the domestication pattern of horse	Unpublished
AY246215	Clydesdale	British	West Europe	modern domestic	Flannery,A.R.	Mitochondrial DNA sequence variation and the domestication pattern of horse	Unpublished
AY246214	Clydesdale	British	West Europe	modern domestic	Flannery,A.R.	Mitochondrial DNA sequence variation and the domestication pattern of horse	Unpublished
AY246213	Cleveland Bay	British	West Europe	modern domestic	Flannery,A.R.	Mitochondrial DNA sequence variation and the domestication pattern of horse	Unpublished
AY246212	Cleveland Bay	British	West Europe	modern domestic	Flannery,A.R.	Mitochondrial DNA sequence variation and the domestication pattern of horse	Unpublished
AY246211	Cleveland Bay	British	West Europe	modern domestic	Flannery,A.R.	Mitochondrial DNA sequence variation and the domestication pattern of horse	Unpublished
AY246210	Cleveland Bay	British	West Europe	modern domestic	Flannery,A.R.	Mitochondrial DNA sequence variation and the domestication pattern of horse	Unpublished
AY246209	Cleveland Bay	British	West Europe	modern domestic	Flannery,A.R.	Mitochondrial DNA sequence variation and the domestication pattern of horse	Unpublished
AY246208	Jeju	Korea	East Asia	modern domestic	Flannery,A.R.	Mitochondrial DNA sequence variation and the domestication pattern of horse	Unpublished
AY246207	Jeju	Korea	East Asia	modern domestic	Flannery,A.R.	Mitochondrial DNA sequence variation and the domestication pattern of horse	Unpublished
AY246206	Jeju	Korea	East Asia	modern domestic	Flannery,A.R.	Mitochondrial DNA sequence variation and the domestication pattern of horse	Unpublished
AY246205	Jeju	Korea	East Asia	modern domestic	Flannery,A.R.	Mitochondrial DNA sequence variation and the domestication pattern of horse	Unpublished
AY246204	Jeju	Korea	East Asia	modern domestic	Flannery,A.R.	Mitochondrial DNA sequence variation and the domestication pattern of horse	Unpublished
AY246203	Jeju	Korea	East Asia	modern domestic	Flannery,A.R.	Mitochondrial DNA sequence variation and the domestication pattern of horse	Unpublished
AY246202	Jeju	Korea	East Asia	modern domestic	Flannery,A.R.	Mitochondrial DNA sequence variation and the domestication pattern of horse	Unpublished
AY246201	Jeju	Korea	East Asia	modern domestic	Flannery,A.R.	Mitochondrial DNA sequence variation and the domestication pattern of horse	Unpublished
AY246200	Caspian	Iran	West Asia	modern domestic	Flannery,A.R.	Mitochondrial DNA sequence variation and the domestication pattern of horse	Unpublished
AY246199	Caspian	Iran	West Asia	modern domestic	Flannery,A.R.	Mitochondrial DNA sequence variation and the domestication pattern of horse	Unpublished
AY246198	Caspian	Iran	West Asia	modern domestic	Flannery,A.R.	Mitochondrial DNA sequence variation and the domestication pattern of horse	Unpublished
AY246197	Caspian	Iran	West Asia	modern domestic	Flannery,A.R.	Mitochondrial DNA sequence variation and the domestication pattern of horse	Unpublished
AY246196	Caspian	Iran	West Asia	modern domestic	Flannery,A.R.	Mitochondrial DNA sequence variation and the domestication pattern of horse	Unpublished
AY246195	Caspian	Iran	West Asia	modern domestic	Flannery,A.R.	Mitochondrial DNA sequence variation and the domestication pattern of horse	Unpublished
AY246194	Belgian	Belgium	West Europe	modern domestic	Flannery,A.R.	Mitochondrial DNA sequence variation and the domestication pattern of horse	Unpublished
AY246193	Belgian	Belgium	West Europe	modern domestic	Flannery,A.R.	Mitochondrial DNA sequence variation and the domestication pattern of horse	Unpublished
AY246192	Belgian	Belgium	West Europe	modern domestic	Flannery,A.R.	Mitochondrial DNA sequence variation and the domestication pattern of horse	Unpublished
AY246191	Belgian	Belgium	West Europe	modern domestic	Flannery,A.R.	Mitochondrial DNA sequence variation and the domestication pattern of horse	Unpublished
AY246190	Belgian	Belgium	West Europe	modern domestic	Flannery,A.R.	Mitochondrial DNA sequence variation and the domestication pattern of horse	Unpublished
AY246189	Belgian	Belgium	West Europe	modern domestic	Flannery,A.R.	Mitochondrial DNA sequence variation and the domestication pattern of horse	Unpublished
AY246188	Belgian	Belgium	West Europe	modern domestic	Flannery,A.R.	Mitochondrial DNA sequence variation and the domestication pattern of horse	Unpublished
AY246187	Belgian	Belgium	West Europe	modern domestic	Flannery,A.R.	Mitochondrial DNA sequence variation and the domestication pattern of horse	Unpublished
AY246186	Belgian	Belgium	West Europe	modern domestic	Flannery,A.R.	Mitochondrial DNA sequence variation and the domestication pattern of horse	Unpublished
AY246185	Arabian	Arabia	West Asia	modern domestic	Flannery,A.R.	Mitochondrial DNA sequence variation and the domestication pattern of horse	Unpublished
AY246184	Arabian	Arabia	West Asia	modern domestic	Flannery,A.R.	Mitochondrial DNA sequence variation and the domestication pattern of horse	Unpublished
AY246183	Arabian	Arabia	West Asia	modern domestic	Flannery,A.R.	Mitochondrial DNA sequence variation and the domestication pattern of horse	Unpublished
AY246182	Arabian	Arabia	West Asia	modern domestic	Flannery,A.R.	Mitochondrial DNA sequence variation and the domestication pattern of horse	Unpublished
AY246181	Arabian	Arabia	West Asia	modern domestic	Flannery,A.R.	Mitochondrial DNA sequence variation and the domestication pattern of horse	Unpublished
AY246180	Arabian	Arabia	West Asia	modern domestic	Flannery,A.R.	Mitochondrial DNA sequence variation and the domestication pattern of horse	Unpublished
AY246179	Akhal-Teke	Turkmenistan	Central Asia	modern domestic	Flannery,A.R.	Mitochondrial DNA sequence variation and the domestication pattern of horse	Unpublished
AY246178	Akhal-Teke	Turkmenistan	Central Asia	modern domestic	Flannery,A.R.	Mitochondrial DNA sequence variation and the domestication pattern of horse	Unpublished
AY246177	Akhal-Teke	Turkmenistan	Central Asia	modern domestic	Flannery,A.R.	Mitochondrial DNA sequence variation and the domestication pattern of horse	Unpublished
AY246176	Akhal-Teke	Turkmenistan	Central Asia	modern domestic	Flannery,A.R.	Mitochondrial DNA sequence variation and the domestication pattern of horse	Unpublished
AY246175	Akhal-Teke	Turkmenistan	Central Asia	modern domestic	Flannery,A.R.	Mitochondrial DNA sequence variation and the domestication pattern of horse	Unpublished
AY246174	Akhal-Teke	Turkmenistan	Central Asia	modern domestic	Flannery,A.R.	Mitochondrial DNA sequence variation and the domestication pattern of horse	Unpublished
AY136786	Guanzhong	Shaanxi,China	East Asia	modern domestic	Lei,C.-Z.	Genetic Diversity of mtDNA D-loop of Chinese Guanzhong Horse	Unpublished
AY136785	Guanzhong	Shaanxi,China	East Asia	modern domestic	Lei,C.-Z.	Genetic Diversity of mtDNA D-loop of Chinese Guanzhong Horse	Unpublished
AY082074	Thoroughbred	British	West Europe	modern domestic	Sedlackova,J.	Thoroughbred mitochondrial D-loop sequence Th3	Unpublished
AY082073	Thoroughbred	British	West Europe	modern domestic	Sedlackova,J.	Thoroughbred mitochondrial D-loop sequence Th3	Unpublished
AY082072	Thoroughbred	British	West Europe	modern domestic	Sedlackova,J.	Thoroughbred mitochondrial D-loop sequence Th3	Unpublished
AY082071	Thoroughbred	British	West Europe	modern domestic	Sedlackova,J.	Old Kladruber mitochondrial D-loop sequence Kl1	Unpublished
AY057436	Lipizzan	Spain	South Europe	modern domestic	Kavar,T.	History of Lipizzan horse maternal lines as revealed by mtDNA analysis	Genet. Sel. Evol. 34 (5), 635-648 (2002)
AY057435	Lipizzan	Spain	South Europe	modern domestic	Kavar,T.	History of Lipizzan horse maternal lines as revealed by mtDNA analysis	Genet. Sel. Evol. 34 (5), 635-648 (2002)
AY057434	Lipizzan	Spain	South Europe	modern domestic	Kavar,T.	History of Lipizzan horse maternal lines as revealed by mtDNA analysis	Genet. Sel. Evol. 34 (5), 635-648 (2002)
AY057433	Lipizzan	Spain	South Europe	modern domestic	Kavar,T.	History of Lipizzan horse maternal lines as revealed by mtDNA analysis	Genet. Sel. Evol. 34 (5), 635-648 (2002)
AY057432	Lipizzan	Spain	South Europe	modern domestic	Kavar,T.	History of Lipizzan horse maternal lines as revealed by mtDNA analysis	Genet. Sel. Evol. 34 (5), 635-648 (2002)
AY057431	Lipizzan	Spain	South Europe	modern domestic	Kavar,T.	History of Lipizzan horse maternal lines as revealed by mtDNA analysis	Genet. Sel. Evol. 34 (5), 635-648 (2002)
AY057430	Lipizzan	Spain	South Europe	modern domestic	Kavar,T.	History of Lipizzan horse maternal lines as revealed by mtDNA analysis	Genet. Sel. Evol. 34 (5), 635-648 (2002)
AY057429	Lipizzan	Spain	South Europe	modern domestic	Kavar,T.	History of Lipizzan horse maternal lines as revealed by mtDNA analysis	Genet. Sel. Evol. 34 (5), 635-648 (2002)
AY057428	Lipizzan	Spain	South Europe	modern domestic	Kavar,T.	History of Lipizzan horse maternal lines as revealed by mtDNA analysis	Genet. Sel. Evol. 34 (5), 635-648 (2002)
AY057427	Lipizzan	Spain	South Europe	modern domestic	Kavar,T.	History of Lipizzan horse maternal lines as revealed by mtDNA analysis	Genet. Sel. Evol. 34 (5), 635-648 (2002)
AY057426	Lipizzan	Spain	South Europe	modern domestic	Kavar,T.	History of Lipizzan horse maternal lines as revealed by mtDNA analysis	Genet. Sel. Evol. 34 (5), 635-648 (2002)
AY057425	Lipizzan	Spain	South Europe	modern domestic	Kavar,T.	History of Lipizzan horse maternal lines as revealed by mtDNA analysis	Genet. Sel. Evol. 34 (5), 635-648 (2002)
AY057424	Lipizzan	Spain	South Europe	modern domestic	Kavar,T.	History of Lipizzan horse maternal lines as revealed by mtDNA analysis	Genet. Sel. Evol. 34 (5), 635-648 (2002)
AY057423	Lipizzan	Spain	South Europe	modern domestic	Kavar,T.	History of Lipizzan horse maternal lines as revealed by mtDNA analysis	Genet. Sel. Evol. 34 (5), 635-648 (2002)
AY057422	Lipizzan	Spain	South Europe	modern domestic	Kavar,T.	History of Lipizzan horse maternal lines as revealed by mtDNA analysis	Genet. Sel. Evol. 34 (5), 635-648 (2002)
AY057421	Lipizzan	Spain	South Europe	modern domestic	Kavar,T.	History of Lipizzan horse maternal lines as revealed by mtDNA analysis	Genet. Sel. Evol. 34 (5), 635-648 (2002)
AY057420	Lipizzan	Spain	South Europe	modern domestic	Kavar,T.	History of Lipizzan horse maternal lines as revealed by mtDNA analysis	Genet. Sel. Evol. 34 (5), 635-648 (2002)
AY057419	Lipizzan	Spain	South Europe	modern domestic	Kavar,T.	History of Lipizzan horse maternal lines as revealed by mtDNA analysis	Genet. Sel. Evol. 34 (5), 635-648 (2002)
AY057418	Lipizzan	Spain	South Europe	modern domestic	Kavar,T.	History of Lipizzan horse maternal lines as revealed by mtDNA analysis	Genet. Sel. Evol. 34 (5), 635-648 (2002)
AY057417	Lipizzan	Spain	South Europe	modern domestic	Kavar,T.	History of Lipizzan horse maternal lines as revealed by mtDNA analysis	Genet. Sel. Evol. 34 (5), 635-648 (2002)
AY057416	Lipizzan	Spain	South Europe	modern domestic	Kavar,T.	History of Lipizzan horse maternal lines as revealed by mtDNA analysis	Genet. Sel. Evol. 34 (5), 635-648 (2002)
AY057415	Lipizzan	Spain	South Europe	modern domestic	Kavar,T.	History of Lipizzan horse maternal lines as revealed by mtDNA analysis	Genet. Sel. Evol. 34 (5), 635-648 (2002)
AY057414	Lipizzan	Spain	South Europe	modern domestic	Kavar,T.	History of Lipizzan horse maternal lines as revealed by mtDNA analysis	Genet. Sel. Evol. 34 (5), 635-648 (2002)
AY057413	Lipizzan	Spain	South Europe	modern domestic	Kavar,T.	History of Lipizzan horse maternal lines as revealed by mtDNA analysis	Genet. Sel. Evol. 34 (5), 635-648 (2002)
AY057412	Lipizzan	Spain	South Europe	modern domestic	Kavar,T.	History of Lipizzan horse maternal lines as revealed by mtDNA analysis	Genet. Sel. Evol. 34 (5), 635-648 (2002)
AY057411	Lipizzan	Spain	South Europe	modern domestic	Kavar,T.	History of Lipizzan horse maternal lines as revealed by mtDNA analysis	Genet. Sel. Evol. 34 (5), 635-648 (2002)
AY057410	Lipizzan	Spain	South Europe	modern domestic	Kavar,T.	History of Lipizzan horse maternal lines as revealed by mtDNA analysis	Genet. Sel. Evol. 34 (5), 635-648 (2002)
AY057409	Lipizzan	Spain	South Europe	modern domestic	Kavar,T.	History of Lipizzan horse maternal lines as revealed by mtDNA analysis	Genet. Sel. Evol. 34 (5), 635-648 (2002)
AY057408	Lipizzan	Spain	South Europe	modern domestic	Kavar,T.	History of Lipizzan horse maternal lines as revealed by mtDNA analysis	Genet. Sel. Evol. 34 (5), 635-648 (2002)
AY049720		Kwakji,Korea	East Asia	ancient domestic	Oh,M.Y.	Molecular characterization of horse bone excavated from Kwakji (Jeju, Korea) archaeological site	Unpublished
AY049719	Jeju	Korea	East Asia	modern domestic	Oh,M.Y.	Mitochondrial DNA polymorphism in Cheju and Tsushima native horses using SSCP analysis	Korean J. Genet. 23(1), 35-43 (2001)
AY049718	Jeju	Korea	East Asia	modern domestic	Oh,M.Y.	Mitochondrial DNA polymorphism in Cheju and Tsushima native horses using SSCP analysis	Korean J. Genet. 23(1), 35-43 (2001)
AJ876892		Russia	North Asia	ancient domestic	Keyser-Tracqui,C.	Mitochondrial DNA analysis of horses recovered from a frozen tomb (Berel site, Kazakhstan, 3rd Century BC)	Anim. Genet. 36 (3), 203-209 (2005)
AJ876891		Russia	North Asia	ancient domestic	Keyser-Tracqui,C.	Mitochondrial DNA analysis of horses recovered from a frozen tomb (Berel site, Kazakhstan, 3rd Century BC)	Anim. Genet. 36 (3), 203-209 (2005)
AJ876890		Kazakhstan	Central Asia	ancient domestic	Keyser-Tracqui,C.	Mitochondrial DNA analysis of horses recovered from a frozen tomb (Berel site, Kazakhstan, 3rd Century BC)	Anim. Genet. 36 (3), 203-209 (2005)
AJ876889		Kazakhstan	Central Asia	ancient domestic	Keyser-Tracqui,C.	Mitochondrial DNA analysis of horses recovered from a frozen tomb (Berel site, Kazakhstan, 3rd Century BC)	Anim. Genet. 36 (3), 203-209 (2005)
AJ876888		Kazakhstan	Central Asia	ancient domestic	Keyser-Tracqui,C.	Mitochondrial DNA analysis of horses recovered from a frozen tomb (Berel site, Kazakhstan, 3rd Century BC)	Anim. Genet. 36 (3), 203-209 (2005)
AJ876887		Kazakhstan	Central Asia	ancient domestic	Keyser-Tracqui,C.	Mitochondrial DNA analysis of horses recovered from a frozen tomb (Berel site, Kazakhstan, 3rd Century BC)	Anim. Genet. 36 (3), 203-209 (2005)
AJ876886		Kazakhstan	Central Asia	ancient domestic	Keyser-Tracqui,C.	Mitochondrial DNA analysis of horses recovered from a frozen tomb (Berel site, Kazakhstan, 3rd Century BC)	Anim. Genet. 36 (3), 203-209 (2005)
AJ876885		Kazakhstan	Central Asia	ancient domestic	Keyser-Tracqui,C.	Mitochondrial DNA analysis of horses recovered from a frozen tomb (Berel site, Kazakhstan, 3rd Century BC)	Anim. Genet. 36 (3), 203-209 (2005)
AJ876884		Kazakhstan	Central Asia	ancient domestic	Keyser-Tracqui,C.	Mitochondrial DNA analysis of horses recovered from a frozen tomb (Berel site, Kazakhstan, 3rd Century BC)	Anim. Genet. 36 (3), 203-209 (2005)
AJ876883		Kazakhstan	Central Asia	ancient domestic	Keyser-Tracqui,C.	Mitochondrial DNA analysis of horses recovered from a frozen tomb (Berel site, Kazakhstan, 3rd Century BC)	Anim. Genet. 36 (3), 203-209 (2005)
AJ413926	Welsh Pony	British	West Europe	modern domestic	Jansen,T.	Mitochondrial DNA and the origins of the domestic horse	Proc. Natl. Acad. Sci. U.S.A. 99 (16), 10905-10910 (2002)
AJ413925	Trakehner	Germany	Central Europe	modern domestic	Jansen,T.	Mitochondrial DNA and the origins of the domestic horse	Proc. Natl. Acad. Sci. U.S.A. 99 (16), 10905-10910 (2002)
AJ413924	Trakehner	Germany	Central Europe	modern domestic	Jansen,T.	Mitochondrial DNA and the origins of the domestic horse	Proc. Natl. Acad. Sci. U.S.A. 99 (16), 10905-10910 (2002)
AJ413923	Trakehner	Germany	Central Europe	modern domestic	Jansen,T.	Mitochondrial DNA and the origins of the domestic horse	Proc. Natl. Acad. Sci. U.S.A. 99 (16), 10905-10910 (2002)
AJ413922	Trakehner	Germany	Central Europe	modern domestic	Jansen,T.	Mitochondrial DNA and the origins of the domestic horse	Proc. Natl. Acad. Sci. U.S.A. 99 (16), 10905-10910 (2002)
AJ413921	Trakehner	Germany	Central Europe	modern domestic	Jansen,T.	Mitochondrial DNA and the origins of the domestic horse	Proc. Natl. Acad. Sci. U.S.A. 99 (16), 10905-10910 (2002)
AJ413920	Shetland Pony	British	West Europe	modern domestic	Jansen,T.	Mitochondrial DNA and the origins of the domestic horse	Proc. Natl. Acad. Sci. U.S.A. 99 (16), 10905-10910 (2002)
AJ413919	Shetland Pony	British	West Europe	modern domestic	Jansen,T.	Mitochondrial DNA and the origins of the domestic horse	Proc. Natl. Acad. Sci. U.S.A. 99 (16), 10905-10910 (2002)
AJ413918	Sorraia	Portugal	South Europe	modern domestic	Jansen,T.	Mitochondrial DNA and the origins of the domestic horse	Proc. Natl. Acad. Sci. U.S.A. 99 (16), 10905-10910 (2002)
AJ413917	Sorraia	Portugal	South Europe	modern domestic	Jansen,T.	Mitochondrial DNA and the origins of the domestic horse	Proc. Natl. Acad. Sci. U.S.A. 99 (16), 10905-10910 (2002)
AJ413916	Sorraia	Portugal	South Europe	modern domestic	Jansen,T.	Mitochondrial DNA and the origins of the domestic horse	Proc. Natl. Acad. Sci. U.S.A. 99 (16), 10905-10910 (2002)
AJ413915	Sorraia	Portugal	South Europe	modern domestic	Jansen,T.	Mitochondrial DNA and the origins of the domestic horse	Proc. Natl. Acad. Sci. U.S.A. 99 (16), 10905-10910 (2002)
AJ413914	Sorraia	Portugal	South Europe	modern domestic	Jansen,T.	Mitochondrial DNA and the origins of the domestic horse	Proc. Natl. Acad. Sci. U.S.A. 99 (16), 10905-10910 (2002)
AJ413913	Sorraia	Portugal	South Europe	modern domestic	Jansen,T.	Mitochondrial DNA and the origins of the domestic horse	Proc. Natl. Acad. Sci. U.S.A. 99 (16), 10905-10910 (2002)
AJ413912	Sorraia	Portugal	South Europe	modern domestic	Jansen,T.	Mitochondrial DNA and the origins of the domestic horse	Proc. Natl. Acad. Sci. U.S.A. 99 (16), 10905-10910 (2002)
AJ413911	Sorraia	Portugal	South Europe	modern domestic	Jansen,T.	Mitochondrial DNA and the origins of the domestic horse	Proc. Natl. Acad. Sci. U.S.A. 99 (16), 10905-10910 (2002)
AJ413910	Sorraia	Portugal	South Europe	modern domestic	Jansen,T.	Mitochondrial DNA and the origins of the domestic horse	Proc. Natl. Acad. Sci. U.S.A. 99 (16), 10905-10910 (2002)
AJ413909	Sorraia	Portugal	South Europe	modern domestic	Jansen,T.	Mitochondrial DNA and the origins of the domestic horse	Proc. Natl. Acad. Sci. U.S.A. 99 (16), 10905-10910 (2002)
AJ413908	Sorraia	Portugal	South Europe	modern domestic	Jansen,T.	Mitochondrial DNA and the origins of the domestic horse	Proc. Natl. Acad. Sci. U.S.A. 99 (16), 10905-10910 (2002)
AJ413907	Sorraia	Portugal	South Europe	modern domestic	Jansen,T.	Mitochondrial DNA and the origins of the domestic horse	Proc. Natl. Acad. Sci. U.S.A. 99 (16), 10905-10910 (2002)
AJ413906	Sorraia	Portugal	South Europe	modern domestic	Jansen,T.	Mitochondrial DNA and the origins of the domestic horse	Proc. Natl. Acad. Sci. U.S.A. 99 (16), 10905-10910 (2002)
AJ413905	Sorraia	Portugal	South Europe	modern domestic	Jansen,T.	Mitochondrial DNA and the origins of the domestic horse	Proc. Natl. Acad. Sci. U.S.A. 99 (16), 10905-10910 (2002)
AJ413904	Sorraia	Portugal	South Europe	modern domestic	Jansen,T.	Mitochondrial DNA and the origins of the domestic horse	Proc. Natl. Acad. Sci. U.S.A. 99 (16), 10905-10910 (2002)
AJ413903	Sorraia	Portugal	South Europe	modern domestic	Jansen,T.	Mitochondrial DNA and the origins of the domestic horse	Proc. Natl. Acad. Sci. U.S.A. 99 (16), 10905-10910 (2002)
AJ413902	Sorraia	Portugal	South Europe	modern domestic	Jansen,T.	Mitochondrial DNA and the origins of the domestic horse	Proc. Natl. Acad. Sci. U.S.A. 99 (16), 10905-10910 (2002)
AJ413901	Sorraia	Portugal	South Europe	modern domestic	Jansen,T.	Mitochondrial DNA and the origins of the domestic horse	Proc. Natl. Acad. Sci. U.S.A. 99 (16), 10905-10910 (2002)
AJ413900	Shire	British	West Europe	modern domestic	Jansen,T.	Mitochondrial DNA and the origins of the domestic horse	Proc. Natl. Acad. Sci. U.S.A. 99 (16), 10905-10910 (2002)
AJ413899	Shire	British	West Europe	modern domestic	Jansen,T.	Mitochondrial DNA and the origins of the domestic horse	Proc. Natl. Acad. Sci. U.S.A. 99 (16), 10905-10910 (2002)
AJ413898	Shire	British	West Europe	modern domestic	Jansen,T.	Mitochondrial DNA and the origins of the domestic horse	Proc. Natl. Acad. Sci. U.S.A. 99 (16), 10905-10910 (2002)
AJ413897	Shire	British	West Europe	modern domestic	Jansen,T.	Mitochondrial DNA and the origins of the domestic horse	Proc. Natl. Acad. Sci. U.S.A. 99 (16), 10905-10910 (2002)
AJ413896	Shire	British	West Europe	modern domestic	Jansen,T.	Mitochondrial DNA and the origins of the domestic horse	Proc. Natl. Acad. Sci. U.S.A. 99 (16), 10905-10910 (2002)
AJ413895	Shire	British	West Europe	modern domestic	Jansen,T.	Mitochondrial DNA and the origins of the domestic horse	Proc. Natl. Acad. Sci. U.S.A. 99 (16), 10905-10910 (2002)
AJ413894	Shire	British	West Europe	modern domestic	Jansen,T.	Mitochondrial DNA and the origins of the domestic horse	Proc. Natl. Acad. Sci. U.S.A. 99 (16), 10905-10910 (2002)
AJ413893	Shire	British	West Europe	modern domestic	Jansen,T.	Mitochondrial DNA and the origins of the domestic horse	Proc. Natl. Acad. Sci. U.S.A. 99 (16), 10905-10910 (2002)
AJ413892	Senner	Germany	Central Europe	modern domestic	Jansen,T.	Mitochondrial DNA and the origins of the domestic horse	Proc. Natl. Acad. Sci. U.S.A. 99 (16), 10905-10910 (2002)
AJ413891	Senner	Germany	Central Europe	modern domestic	Jansen,T.	Mitochondrial DNA and the origins of the domestic horse	Proc. Natl. Acad. Sci. U.S.A. 99 (16), 10905-10910 (2002)
AJ413890	Senner	Germany	Central Europe	modern domestic	Jansen,T.	Mitochondrial DNA and the origins of the domestic horse	Proc. Natl. Acad. Sci. U.S.A. 99 (16), 10905-10910 (2002)
AJ413889	Senner	Germany	Central Europe	modern domestic	Jansen,T.	Mitochondrial DNA and the origins of the domestic horse	Proc. Natl. Acad. Sci. U.S.A. 99 (16), 10905-10910 (2002)
AJ413888	Senner	Germany	Central Europe	modern domestic	Jansen,T.	Mitochondrial DNA and the origins of the domestic horse	Proc. Natl. Acad. Sci. U.S.A. 99 (16), 10905-10910 (2002)
AJ413887	Senner	Germany	Central Europe	modern domestic	Jansen,T.	Mitochondrial DNA and the origins of the domestic horse	Proc. Natl. Acad. Sci. U.S.A. 99 (16), 10905-10910 (2002)
AJ413886	Senner	Germany	Central Europe	modern domestic	Jansen,T.	Mitochondrial DNA and the origins of the domestic horse	Proc. Natl. Acad. Sci. U.S.A. 99 (16), 10905-10910 (2002)
AJ413885	Senner	Germany	Central Europe	modern domestic	Jansen,T.	Mitochondrial DNA and the origins of the domestic horse	Proc. Natl. Acad. Sci. U.S.A. 99 (16), 10905-10910 (2002)
AJ413884	Senner	Germany	Central Europe	modern domestic	Jansen,T.	Mitochondrial DNA and the origins of the domestic horse	Proc. Natl. Acad. Sci. U.S.A. 99 (16), 10905-10910 (2002)
AJ413883	Senner	Germany	Central Europe	modern domestic	Jansen,T.	Mitochondrial DNA and the origins of the domestic horse	Proc. Natl. Acad. Sci. U.S.A. 99 (16), 10905-10910 (2002)
AJ413882	Senner	Germany	Central Europe	modern domestic	Jansen,T.	Mitochondrial DNA and the origins of the domestic horse	Proc. Natl. Acad. Sci. U.S.A. 99 (16), 10905-10910 (2002)
AJ413881	Senner	Germany	Central Europe	modern domestic	Jansen,T.	Mitochondrial DNA and the origins of the domestic horse	Proc. Natl. Acad. Sci. U.S.A. 99 (16), 10905-10910 (2002)
AJ413880	Senner	Germany	Central Europe	modern domestic	Jansen,T.	Mitochondrial DNA and the origins of the domestic horse	Proc. Natl. Acad. Sci. U.S.A. 99 (16), 10905-10910 (2002)
AJ413879	Senner	Germany	Central Europe	modern domestic	Jansen,T.	Mitochondrial DNA and the origins of the domestic horse	Proc. Natl. Acad. Sci. U.S.A. 99 (16), 10905-10910 (2002)
AJ413878	Senner	Germany	Central Europe	modern domestic	Jansen,T.	Mitochondrial DNA and the origins of the domestic horse	Proc. Natl. Acad. Sci. U.S.A. 99 (16), 10905-10910 (2002)
AJ413877	Senner	Germany	Central Europe	modern domestic	Jansen,T.	Mitochondrial DNA and the origins of the domestic horse	Proc. Natl. Acad. Sci. U.S.A. 99 (16), 10905-10910 (2002)
AJ413876	Senner	Germany	Central Europe	modern domestic	Jansen,T.	Mitochondrial DNA and the origins of the domestic horse	Proc. Natl. Acad. Sci. U.S.A. 99 (16), 10905-10910 (2002)
AJ413875	Senner	Germany	Central Europe	modern domestic	Jansen,T.	Mitochondrial DNA and the origins of the domestic horse	Proc. Natl. Acad. Sci. U.S.A. 99 (16), 10905-10910 (2002)
AJ413874	Senner	Germany	Central Europe	modern domestic	Jansen,T.	Mitochondrial DNA and the origins of the domestic horse	Proc. Natl. Acad. Sci. U.S.A. 99 (16), 10905-10910 (2002)
AJ413873	Scottish Highland	British	West Europe	modern domestic	Jansen,T.	Mitochondrial DNA and the origins of the domestic horse	Proc. Natl. Acad. Sci. U.S.A. 99 (16), 10905-10910 (2002)
AJ413872	Scottish Highland	British	West Europe	modern domestic	Jansen,T.	Mitochondrial DNA and the origins of the domestic horse	Proc. Natl. Acad. Sci. U.S.A. 99 (16), 10905-10910 (2002)
AJ413871	Scottish Highland	British	West Europe	modern domestic	Jansen,T.	Mitochondrial DNA and the origins of the domestic horse	Proc. Natl. Acad. Sci. U.S.A. 99 (16), 10905-10910 (2002)
AJ413870	Scottish Highland	British	West Europe	modern domestic	Jansen,T.	Mitochondrial DNA and the origins of the domestic horse	Proc. Natl. Acad. Sci. U.S.A. 99 (16), 10905-10910 (2002)
AJ413869	Scottish Highland	British	West Europe	modern domestic	Jansen,T.	Mitochondrial DNA and the origins of the domestic horse	Proc. Natl. Acad. Sci. U.S.A. 99 (16), 10905-10910 (2002)
AJ413868	Scottish Highland	British	West Europe	modern domestic	Jansen,T.	Mitochondrial DNA and the origins of the domestic horse	Proc. Natl. Acad. Sci. U.S.A. 99 (16), 10905-10910 (2002)
AJ413867	Scottish Highland	British	West Europe	modern domestic	Jansen,T.	Mitochondrial DNA and the origins of the domestic horse	Proc. Natl. Acad. Sci. U.S.A. 99 (16), 10905-10910 (2002)
AJ413866	Scottish Highland	British	West Europe	modern domestic	Jansen,T.	Mitochondrial DNA and the origins of the domestic horse	Proc. Natl. Acad. Sci. U.S.A. 99 (16), 10905-10910 (2002)
AJ413865	Rottaler	Germany	Central Europe	modern domestic	Jansen,T.	Mitochondrial DNA and the origins of the domestic horse	Proc. Natl. Acad. Sci. U.S.A. 99 (16), 10905-10910 (2002)
AJ413864	Rottaler	Germany	Central Europe	modern domestic	Jansen,T.	Mitochondrial DNA and the origins of the domestic horse	Proc. Natl. Acad. Sci. U.S.A. 99 (16), 10905-10910 (2002)
AJ413863	Rottaler	Germany	Central Europe	modern domestic	Jansen,T.	Mitochondrial DNA and the origins of the domestic horse	Proc. Natl. Acad. Sci. U.S.A. 99 (16), 10905-10910 (2002)
AJ413862	Rottaler	Germany	Central Europe	modern domestic	Jansen,T.	Mitochondrial DNA and the origins of the domestic horse	Proc. Natl. Acad. Sci. U.S.A. 99 (16), 10905-10910 (2002)
AJ413861	Rottaler	Germany	Central Europe	modern domestic	Jansen,T.	Mitochondrial DNA and the origins of the domestic horse	Proc. Natl. Acad. Sci. U.S.A. 99 (16), 10905-10910 (2002)
AJ413860	Rottaler	Germany	Central Europe	modern domestic	Jansen,T.	Mitochondrial DNA and the origins of the domestic horse	Proc. Natl. Acad. Sci. U.S.A. 99 (16), 10905-10910 (2002)
AJ413859	Rottaler	Germany	Central Europe	modern domestic	Jansen,T.	Mitochondrial DNA and the origins of the domestic horse	Proc. Natl. Acad. Sci. U.S.A. 99 (16), 10905-10910 (2002)
AJ413858	Rottaler	Germany	Central Europe	modern domestic	Jansen,T.	Mitochondrial DNA and the origins of the domestic horse	Proc. Natl. Acad. Sci. U.S.A. 99 (16), 10905-10910 (2002)
AJ413857	Rottaler	Germany	Central Europe	modern domestic	Jansen,T.	Mitochondrial DNA and the origins of the domestic horse	Proc. Natl. Acad. Sci. U.S.A. 99 (16), 10905-10910 (2002)
AJ413856	Rhineland Heavy Draft	Germany	Central Europe	modern domestic	Jansen,T.	Mitochondrial DNA and the origins of the domestic horse	Proc. Natl. Acad. Sci. U.S.A. 99 (16), 10905-10910 (2002)
AJ413855	Rhineland Heavy Draft	Germany	Central Europe	modern domestic	Jansen,T.	Mitochondrial DNA and the origins of the domestic horse	Proc. Natl. Acad. Sci. U.S.A. 99 (16), 10905-10910 (2002)
AJ413854	Rhineland Heavy Draft	Germany	Central Europe	modern domestic	Jansen,T.	Mitochondrial DNA and the origins of the domestic horse	Proc. Natl. Acad. Sci. U.S.A. 99 (16), 10905-10910 (2002)
AJ413853	Rhineland Heavy Draft	Germany	Central Europe	modern domestic	Jansen,T.	Mitochondrial DNA and the origins of the domestic horse	Proc. Natl. Acad. Sci. U.S.A. 99 (16), 10905-10910 (2002)
AJ413852	Rhineland Heavy Draft	Germany	Central Europe	modern domestic	Jansen,T.	Mitochondrial DNA and the origins of the domestic horse	Proc. Natl. Acad. Sci. U.S.A. 99 (16), 10905-10910 (2002)
AJ413851	Rhineland Heavy Draft	Germany	Central Europe	modern domestic	Jansen,T.	Mitochondrial DNA and the origins of the domestic horse	Proc. Natl. Acad. Sci. U.S.A. 99 (16), 10905-10910 (2002)
AJ413850	Rhineland Heavy Draft	Germany	Central Europe	modern domestic	Jansen,T.	Mitochondrial DNA and the origins of the domestic horse	Proc. Natl. Acad. Sci. U.S.A. 99 (16), 10905-10910 (2002)
AJ413849	Rhineland Heavy Draft	Germany	Central Europe	modern domestic	Jansen,T.	Mitochondrial DNA and the origins of the domestic horse	Proc. Natl. Acad. Sci. U.S.A. 99 (16), 10905-10910 (2002)
AJ413848	Rhineland Heavy Draft	Germany	Central Europe	modern domestic	Jansen,T.	Mitochondrial DNA and the origins of the domestic horse	Proc. Natl. Acad. Sci. U.S.A. 99 (16), 10905-10910 (2002)
AJ413847	Rhineland Heavy Draft	Germany	Central Europe	modern domestic	Jansen,T.	Mitochondrial DNA and the origins of the domestic horse	Proc. Natl. Acad. Sci. U.S.A. 99 (16), 10905-10910 (2002)
AJ413846	Rhineland Heavy Draft	Germany	Central Europe	modern domestic	Jansen,T.	Mitochondrial DNA and the origins of the domestic horse	Proc. Natl. Acad. Sci. U.S.A. 99 (16), 10905-10910 (2002)
AJ413845	Rhineland Heavy Draft	Germany	Central Europe	modern domestic	Jansen,T.	Mitochondrial DNA and the origins of the domestic horse	Proc. Natl. Acad. Sci. U.S.A. 99 (16), 10905-10910 (2002)
AJ413844	Rhineland Heavy Draft	Germany	Central Europe	modern domestic	Jansen,T.	Mitochondrial DNA and the origins of the domestic horse	Proc. Natl. Acad. Sci. U.S.A. 99 (16), 10905-10910 (2002)
AJ413843	Rhineland Heavy Draft	Germany	Central Europe	modern domestic	Jansen,T.	Mitochondrial DNA and the origins of the domestic horse	Proc. Natl. Acad. Sci. U.S.A. 99 (16), 10905-10910 (2002)
AJ413842	Rhineland Heavy Draft	Germany	Central Europe	modern domestic	Jansen,T.	Mitochondrial DNA and the origins of the domestic horse	Proc. Natl. Acad. Sci. U.S.A. 99 (16), 10905-10910 (2002)
AJ413841	Rhineland Heavy Draft	Germany	Central Europe	modern domestic	Jansen,T.	Mitochondrial DNA and the origins of the domestic horse	Proc. Natl. Acad. Sci. U.S.A. 99 (16), 10905-10910 (2002)
AJ413840	Rhineland Heavy Draft	Germany	Central Europe	modern domestic	Jansen,T.	Mitochondrial DNA and the origins of the domestic horse	Proc. Natl. Acad. Sci. U.S.A. 99 (16), 10905-10910 (2002)
AJ413839	Rhineland Heavy Draft	Germany	Central Europe	modern domestic	Jansen,T.	Mitochondrial DNA and the origins of the domestic horse	Proc. Natl. Acad. Sci. U.S.A. 99 (16), 10905-10910 (2002)
AJ413838	Rhineland Heavy Draft	Germany	Central Europe	modern domestic	Jansen,T.	Mitochondrial DNA and the origins of the domestic horse	Proc. Natl. Acad. Sci. U.S.A. 99 (16), 10905-10910 (2002)
AJ413837	Rhineland Heavy Draft	Germany	Central Europe	modern domestic	Jansen,T.	Mitochondrial DNA and the origins of the domestic horse	Proc. Natl. Acad. Sci. U.S.A. 99 (16), 10905-10910 (2002)
AJ413836	Rhineland Heavy Draft	Germany	Central Europe	modern domestic	Jansen,T.	Mitochondrial DNA and the origins of the domestic horse	Proc. Natl. Acad. Sci. U.S.A. 99 (16), 10905-10910 (2002)
AJ413835	Rhineland Heavy Draft	Germany	Central Europe	modern domestic	Jansen,T.	Mitochondrial DNA and the origins of the domestic horse	Proc. Natl. Acad. Sci. U.S.A. 99 (16), 10905-10910 (2002)
AJ413834	Rhineland Heavy Draft	Germany	Central Europe	modern domestic	Jansen,T.	Mitochondrial DNA and the origins of the domestic horse	Proc. Natl. Acad. Sci. U.S.A. 99 (16), 10905-10910 (2002)
AJ413833	Rhineland Heavy Draft	Germany	Central Europe	modern domestic	Jansen,T.	Mitochondrial DNA and the origins of the domestic horse	Proc. Natl. Acad. Sci. U.S.A. 99 (16), 10905-10910 (2002)
AJ413832	Equus Przewalskii	Mongolia	East Asia	extant wild	Jansen,T.	Mitochondrial DNA and the origins of the domestic horse	Proc. Natl. Acad. Sci. U.S.A. 99 (16), 10905-10910 (2002)
AJ413831	Equus Przewalskii	Mongolia	East Asia	extant wild	Jansen,T.	Mitochondrial DNA and the origins of the domestic horse	Proc. Natl. Acad. Sci. U.S.A. 99 (16), 10905-10910 (2002)
AJ413830	Equus Przewalskii	Mongolia	East Asia	extant wild	Jansen,T.	Mitochondrial DNA and the origins of the domestic horse	Proc. Natl. Acad. Sci. U.S.A. 99 (16), 10905-10910 (2002)
AJ413829	Oldenburger	Germany	Central Europe	modern domestic	Jansen,T.	Mitochondrial DNA and the origins of the domestic horse	Proc. Natl. Acad. Sci. U.S.A. 99 (16), 10905-10910 (2002)
AJ413828	Noriker	Austria	Central Europe	modern domestic	Jansen,T.	Mitochondrial DNA and the origins of the domestic horse	Proc. Natl. Acad. Sci. U.S.A. 99 (16), 10905-10910 (2002)
AJ413827	Noriker	Austria	Central Europe	modern domestic	Jansen,T.	Mitochondrial DNA and the origins of the domestic horse	Proc. Natl. Acad. Sci. U.S.A. 99 (16), 10905-10910 (2002)
AJ413826	Noriker	Austria	Central Europe	modern domestic	Jansen,T.	Mitochondrial DNA and the origins of the domestic horse	Proc. Natl. Acad. Sci. U.S.A. 99 (16), 10905-10910 (2002)
AJ413825	Noriker	Austria	Central Europe	modern domestic	Jansen,T.	Mitochondrial DNA and the origins of the domestic horse	Proc. Natl. Acad. Sci. U.S.A. 99 (16), 10905-10910 (2002)
AJ413822	Mustang	USA	North America	modern domestic	Jansen,T.	Mitochondrial DNA and the origins of the domestic horse	Proc. Natl. Acad. Sci. U.S.A. 99 (16), 10905-10910 (2002)
AJ413821	Kiger-Mustang	USA	North America	modern domestic	Jansen,T.	Mitochondrial DNA and the origins of the domestic horse	Proc. Natl. Acad. Sci. U.S.A. 99 (16), 10905-10910 (2002)
AJ413820	Kiger-Mustang	USA	North America	modern domestic	Jansen,T.	Mitochondrial DNA and the origins of the domestic horse	Proc. Natl. Acad. Sci. U.S.A. 99 (16), 10905-10910 (2002)
AJ413819	Kiger-Mustang	USA	North America	modern domestic	Jansen,T.	Mitochondrial DNA and the origins of the domestic horse	Proc. Natl. Acad. Sci. U.S.A. 99 (16), 10905-10910 (2002)
AJ413818	Kiger-Mustang	USA	North America	modern domestic	Jansen,T.	Mitochondrial DNA and the origins of the domestic horse	Proc. Natl. Acad. Sci. U.S.A. 99 (16), 10905-10910 (2002)
AJ413817	Mustang	USA	North America	modern domestic	Jansen,T.	Mitochondrial DNA and the origins of the domestic horse	Proc. Natl. Acad. Sci. U.S.A. 99 (16), 10905-10910 (2002)
AJ413816	Kiger-Mustang	USA	North America	modern domestic	Jansen,T.	Mitochondrial DNA and the origins of the domestic horse	Proc. Natl. Acad. Sci. U.S.A. 99 (16), 10905-10910 (2002)
AJ413815	Pryor-Mountain-Mustang	USA	North America	modern domestic	Jansen,T.	Mitochondrial DNA and the origins of the domestic horse	Proc. Natl. Acad. Sci. U.S.A. 99 (16), 10905-10910 (2002)
AJ413814	Mustang	USA	North America	modern domestic	Jansen,T.	Mitochondrial DNA and the origins of the domestic horse	Proc. Natl. Acad. Sci. U.S.A. 99 (16), 10905-10910 (2002)
AJ413813	Kiger-Mustang	USA	North America	modern domestic	Jansen,T.	Mitochondrial DNA and the origins of the domestic horse	Proc. Natl. Acad. Sci. U.S.A. 99 (16), 10905-10910 (2002)
AJ413812	Warm Springs Mustang	USA	North America	modern domestic	Jansen,T.	Mitochondrial DNA and the origins of the domestic horse	Proc. Natl. Acad. Sci. U.S.A. 99 (16), 10905-10910 (2002)
AJ413811	Kiger-Mustang	USA	North America	modern domestic	Jansen,T.	Mitochondrial DNA and the origins of the domestic horse	Proc. Natl. Acad. Sci. U.S.A. 99 (16), 10905-10910 (2002)
AJ413810	Mustang	USA	North America	modern domestic	Jansen,T.	Mitochondrial DNA and the origins of the domestic horse	Proc. Natl. Acad. Sci. U.S.A. 99 (16), 10905-10910 (2002)
AJ413809	Kiger-Mustang	USA	North America	modern domestic	Jansen,T.	Mitochondrial DNA and the origins of the domestic horse	Proc. Natl. Acad. Sci. U.S.A. 99 (16), 10905-10910 (2002)
AJ413808	Mustang	USA	North America	modern domestic	Jansen,T.	Mitochondrial DNA and the origins of the domestic horse	Proc. Natl. Acad. Sci. U.S.A. 99 (16), 10905-10910 (2002)
AJ413807	Mustang	USA	North America	modern domestic	Jansen,T.	Mitochondrial DNA and the origins of the domestic horse	Proc. Natl. Acad. Sci. U.S.A. 99 (16), 10905-10910 (2002)
AJ413806	Mustang	USA	North America	modern domestic	Jansen,T.	Mitochondrial DNA and the origins of the domestic horse	Proc. Natl. Acad. Sci. U.S.A. 99 (16), 10905-10910 (2002)
AJ413805	Mustang	USA	North America	modern domestic	Jansen,T.	Mitochondrial DNA and the origins of the domestic horse	Proc. Natl. Acad. Sci. U.S.A. 99 (16), 10905-10910 (2002)
AJ413804	Mustang	USA	North America	modern domestic	Jansen,T.	Mitochondrial DNA and the origins of the domestic horse	Proc. Natl. Acad. Sci. U.S.A. 99 (16), 10905-10910 (2002)
AJ413803	Mustang	USA	North America	modern domestic	Jansen,T.	Mitochondrial DNA and the origins of the domestic horse	Proc. Natl. Acad. Sci. U.S.A. 99 (16), 10905-10910 (2002)
AJ413802	Mustang	USA	North America	modern domestic	Jansen,T.	Mitochondrial DNA and the origins of the domestic horse	Proc. Natl. Acad. Sci. U.S.A. 99 (16), 10905-10910 (2002)
AJ413801	Mustang	USA	North America	modern domestic	Jansen,T.	Mitochondrial DNA and the origins of the domestic horse	Proc. Natl. Acad. Sci. U.S.A. 99 (16), 10905-10910 (2002)
AJ413800	Mustang	USA	North America	modern domestic	Jansen,T.	Mitochondrial DNA and the origins of the domestic horse	Proc. Natl. Acad. Sci. U.S.A. 99 (16), 10905-10910 (2002)
AJ413799	Mustang	USA	North America	modern domestic	Jansen,T.	Mitochondrial DNA and the origins of the domestic horse	Proc. Natl. Acad. Sci. U.S.A. 99 (16), 10905-10910 (2002)
AJ413798	Kiger-Mustang	USA	North America	modern domestic	Jansen,T.	Mitochondrial DNA and the origins of the domestic horse	Proc. Natl. Acad. Sci. U.S.A. 99 (16), 10905-10910 (2002)
AJ413797	Mustang	USA	North America	modern domestic	Jansen,T.	Mitochondrial DNA and the origins of the domestic horse	Proc. Natl. Acad. Sci. U.S.A. 99 (16), 10905-10910 (2002)
AJ413796	Mustang	USA	North America	modern domestic	Jansen,T.	Mitochondrial DNA and the origins of the domestic horse	Proc. Natl. Acad. Sci. U.S.A. 99 (16), 10905-10910 (2002)
AJ413795	Mustang	USA	North America	modern domestic	Jansen,T.	Mitochondrial DNA and the origins of the domestic horse	Proc. Natl. Acad. Sci. U.S.A. 99 (16), 10905-10910 (2002)
AJ413794	Mustang	USA	North America	modern domestic	Jansen,T.	Mitochondrial DNA and the origins of the domestic horse	Proc. Natl. Acad. Sci. U.S.A. 99 (16), 10905-10910 (2002)
AJ413793	Mustang	USA	North America	modern domestic	Jansen,T.	Mitochondrial DNA and the origins of the domestic horse	Proc. Natl. Acad. Sci. U.S.A. 99 (16), 10905-10910 (2002)
AJ413792	Mustang	USA	North America	modern domestic	Jansen,T.	Mitochondrial DNA and the origins of the domestic horse	Proc. Natl. Acad. Sci. U.S.A. 99 (16), 10905-10910 (2002)
AJ413791	Mustang	USA	North America	modern domestic	Jansen,T.	Mitochondrial DNA and the origins of the domestic horse	Proc. Natl. Acad. Sci. U.S.A. 99 (16), 10905-10910 (2002)
AJ413790	Kiger-Mustang	USA	North America	modern domestic	Jansen,T.	Mitochondrial DNA and the origins of the domestic horse	Proc. Natl. Acad. Sci. U.S.A. 99 (16), 10905-10910 (2002)
AJ413789	Mustang	USA	North America	modern domestic	Jansen,T.	Mitochondrial DNA and the origins of the domestic horse	Proc. Natl. Acad. Sci. U.S.A. 99 (16), 10905-10910 (2002)
AJ413788	Kiger-Mustang	USA	North America	modern domestic	Jansen,T.	Mitochondrial DNA and the origins of the domestic horse	Proc. Natl. Acad. Sci. U.S.A. 99 (16), 10905-10910 (2002)
AJ413787	Mustang	USA	North America	modern domestic	Jansen,T.	Mitochondrial DNA and the origins of the domestic horse	Proc. Natl. Acad. Sci. U.S.A. 99 (16), 10905-10910 (2002)
AJ413786	Mustang	USA	North America	modern domestic	Jansen,T.	Mitochondrial DNA and the origins of the domestic horse	Proc. Natl. Acad. Sci. U.S.A. 99 (16), 10905-10910 (2002)
AJ413785	Mustang	USA	North America	modern domestic	Jansen,T.	Mitochondrial DNA and the origins of the domestic horse	Proc. Natl. Acad. Sci. U.S.A. 99 (16), 10905-10910 (2002)
AJ413784	Sulphur-Springs-Mustang	USA	North America	modern domestic	Jansen,T.	Mitochondrial DNA and the origins of the domestic horse	Proc. Natl. Acad. Sci. U.S.A. 99 (16), 10905-10910 (2002)
AJ413783	Mustang	USA	North America	modern domestic	Jansen,T.	Mitochondrial DNA and the origins of the domestic horse	Proc. Natl. Acad. Sci. U.S.A. 99 (16), 10905-10910 (2002)
AJ413782	Mustang	USA	North America	modern domestic	Jansen,T.	Mitochondrial DNA and the origins of the domestic horse	Proc. Natl. Acad. Sci. U.S.A. 99 (16), 10905-10910 (2002)
AJ413781	Mustang	USA	North America	modern domestic	Jansen,T.	Mitochondrial DNA and the origins of the domestic horse	Proc. Natl. Acad. Sci. U.S.A. 99 (16), 10905-10910 (2002)
AJ413780	Kiger-Mustang	USA	North America	modern domestic	Jansen,T.	Mitochondrial DNA and the origins of the domestic horse	Proc. Natl. Acad. Sci. U.S.A. 99 (16), 10905-10910 (2002)
AJ413779	Mustang	USA	North America	modern domestic	Jansen,T.	Mitochondrial DNA and the origins of the domestic horse	Proc. Natl. Acad. Sci. U.S.A. 99 (16), 10905-10910 (2002)
AJ413778	Kiger-Mustang	USA	North America	modern domestic	Jansen,T.	Mitochondrial DNA and the origins of the domestic horse	Proc. Natl. Acad. Sci. U.S.A. 99 (16), 10905-10910 (2002)
AJ413777	Sulphur-Springs-Mustang	USA	North America	modern domestic	Jansen,T.	Mitochondrial DNA and the origins of the domestic horse	Proc. Natl. Acad. Sci. U.S.A. 99 (16), 10905-10910 (2002)
AJ413776	Sulphur-Springs-Mustang	USA	North America	modern domestic	Jansen,T.	Mitochondrial DNA and the origins of the domestic horse	Proc. Natl. Acad. Sci. U.S.A. 99 (16), 10905-10910 (2002)
AJ413775	Sulphur-Springs-Mustang	USA	North America	modern domestic	Jansen,T.	Mitochondrial DNA and the origins of the domestic horse	Proc. Natl. Acad. Sci. U.S.A. 99 (16), 10905-10910 (2002)
AJ413774	Sulphur-Springs-Mustang	USA	North America	modern domestic	Jansen,T.	Mitochondrial DNA and the origins of the domestic horse	Proc. Natl. Acad. Sci. U.S.A. 99 (16), 10905-10910 (2002)
AJ413773	Sulphur-Springs-Mustang	USA	North America	modern domestic	Jansen,T.	Mitochondrial DNA and the origins of the domestic horse	Proc. Natl. Acad. Sci. U.S.A. 99 (16), 10905-10910 (2002)
AJ413772	Sulphur-Springs-Mustang	USA	North America	modern domestic	Jansen,T.	Mitochondrial DNA and the origins of the domestic horse	Proc. Natl. Acad. Sci. U.S.A. 99 (16), 10905-10910 (2002)
AJ413771	Sulphur-Springs-Mustang	USA	North America	modern domestic	Jansen,T.	Mitochondrial DNA and the origins of the domestic horse	Proc. Natl. Acad. Sci. U.S.A. 99 (16), 10905-10910 (2002)
AJ413770	Sulphur-Springs-Mustang	USA	North America	modern domestic	Jansen,T.	Mitochondrial DNA and the origins of the domestic horse	Proc. Natl. Acad. Sci. U.S.A. 99 (16), 10905-10910 (2002)
AJ413769	Sulphur-Springs-Mustang	USA	North America	modern domestic	Jansen,T.	Mitochondrial DNA and the origins of the domestic horse	Proc. Natl. Acad. Sci. U.S.A. 99 (16), 10905-10910 (2002)
AJ413768	Sulphur-Springs-Mustang	USA	North America	modern domestic	Jansen,T.	Mitochondrial DNA and the origins of the domestic horse	Proc. Natl. Acad. Sci. U.S.A. 99 (16), 10905-10910 (2002)
AJ413767	Mustang	USA	North America	modern domestic	Jansen,T.	Mitochondrial DNA and the origins of the domestic horse	Proc. Natl. Acad. Sci. U.S.A. 99 (16), 10905-10910 (2002)
AJ413766	Kiger-Mustang	USA	North America	modern domestic	Jansen,T.	Mitochondrial DNA and the origins of the domestic horse	Proc. Natl. Acad. Sci. U.S.A. 99 (16), 10905-10910 (2002)
AJ413765	Mustang	USA	North America	modern domestic	Jansen,T.	Mitochondrial DNA and the origins of the domestic horse	Proc. Natl. Acad. Sci. U.S.A. 99 (16), 10905-10910 (2002)
AJ413764	Kiger-Mustang	USA	North America	modern domestic	Jansen,T.	Mitochondrial DNA and the origins of the domestic horse	Proc. Natl. Acad. Sci. U.S.A. 99 (16), 10905-10910 (2002)
AJ413763	Sulphur-Springs-Mustang	USA	North America	modern domestic	Jansen,T.	Mitochondrial DNA and the origins of the domestic horse	Proc. Natl. Acad. Sci. U.S.A. 99 (16), 10905-10910 (2002)
AJ413762	Sulphur-Springs-Mustang	USA	North America	modern domestic	Jansen,T.	Mitochondrial DNA and the origins of the domestic horse	Proc. Natl. Acad. Sci. U.S.A. 99 (16), 10905-10910 (2002)
AJ413761	Kiger-Mustang	USA	North America	modern domestic	Jansen,T.	Mitochondrial DNA and the origins of the domestic horse	Proc. Natl. Acad. Sci. U.S.A. 99 (16), 10905-10910 (2002)
AJ413760	Kiger-Mustang	USA	North America	modern domestic	Jansen,T.	Mitochondrial DNA and the origins of the domestic horse	Proc. Natl. Acad. Sci. U.S.A. 99 (16), 10905-10910 (2002)
AJ413759	Mustang	USA	North America	modern domestic	Jansen,T.	Mitochondrial DNA and the origins of the domestic horse	Proc. Natl. Acad. Sci. U.S.A. 99 (16), 10905-10910 (2002)
AJ413758	Mustang	USA	North America	modern domestic	Jansen,T.	Mitochondrial DNA and the origins of the domestic horse	Proc. Natl. Acad. Sci. U.S.A. 99 (16), 10905-10910 (2002)
AJ413757	Sulphur-Springs-Mustang	USA	North America	modern domestic	Jansen,T.	Mitochondrial DNA and the origins of the domestic horse	Proc. Natl. Acad. Sci. U.S.A. 99 (16), 10905-10910 (2002)
AJ413756	Mustang	USA	North America	modern domestic	Jansen,T.	Mitochondrial DNA and the origins of the domestic horse	Proc. Natl. Acad. Sci. U.S.A. 99 (16), 10905-10910 (2002)
AJ413755	Kiger-Mustang	USA	North America	modern domestic	Jansen,T.	Mitochondrial DNA and the origins of the domestic horse	Proc. Natl. Acad. Sci. U.S.A. 99 (16), 10905-10910 (2002)
AJ413754	Pryor-Mountain-Mustang	USA	North America	modern domestic	Jansen,T.	Mitochondrial DNA and the origins of the domestic horse	Proc. Natl. Acad. Sci. U.S.A. 99 (16), 10905-10910 (2002)
AJ413753	Mustang	USA	North America	modern domestic	Jansen,T.	Mitochondrial DNA and the origins of the domestic horse	Proc. Natl. Acad. Sci. U.S.A. 99 (16), 10905-10910 (2002)
AJ413752	Mustang	USA	North America	modern domestic	Jansen,T.	Mitochondrial DNA and the origins of the domestic horse	Proc. Natl. Acad. Sci. U.S.A. 99 (16), 10905-10910 (2002)
AJ413751	Sulphur-Springs-Mustang	USA	North America	modern domestic	Jansen,T.	Mitochondrial DNA and the origins of the domestic horse	Proc. Natl. Acad. Sci. U.S.A. 99 (16), 10905-10910 (2002)
AJ413750	Sulphur-Springs-Mustang	USA	North America	modern domestic	Jansen,T.	Mitochondrial DNA and the origins of the domestic horse	Proc. Natl. Acad. Sci. U.S.A. 99 (16), 10905-10910 (2002)
AJ413749	Kiger-Mustang	USA	North America	modern domestic	Jansen,T.	Mitochondrial DNA and the origins of the domestic horse	Proc. Natl. Acad. Sci. U.S.A. 99 (16), 10905-10910 (2002)
AJ413748	Kiger-Mustang	USA	North America	modern domestic	Jansen,T.	Mitochondrial DNA and the origins of the domestic horse	Proc. Natl. Acad. Sci. U.S.A. 99 (16), 10905-10910 (2002)
AJ413747	Sulphur-Springs-Mustang	USA	North America	modern domestic	Jansen,T.	Mitochondrial DNA and the origins of the domestic horse	Proc. Natl. Acad. Sci. U.S.A. 99 (16), 10905-10910 (2002)
AJ413746	Kiger-Mustang	USA	North America	modern domestic	Jansen,T.	Mitochondrial DNA and the origins of the domestic horse	Proc. Natl. Acad. Sci. U.S.A. 99 (16), 10905-10910 (2002)
AJ413745	Lusitano	Portugal	South Europe	modern domestic	Jansen,T.	Mitochondrial DNA and the origins of the domestic horse	Proc. Natl. Acad. Sci. U.S.A. 99 (16), 10905-10910 (2002)
AJ413744	Lusitano	Portugal	South Europe	modern domestic	Jansen,T.	Mitochondrial DNA and the origins of the domestic horse	Proc. Natl. Acad. Sci. U.S.A. 99 (16), 10905-10910 (2002)
AJ413743	Lusitano	Portugal	South Europe	modern domestic	Jansen,T.	Mitochondrial DNA and the origins of the domestic horse	Proc. Natl. Acad. Sci. U.S.A. 99 (16), 10905-10910 (2002)
AJ413742	Lusitano	Portugal	South Europe	modern domestic	Jansen,T.	Mitochondrial DNA and the origins of the domestic horse	Proc. Natl. Acad. Sci. U.S.A. 99 (16), 10905-10910 (2002)
AJ413741	Lusitano	Portugal	South Europe	modern domestic	Jansen,T.	Mitochondrial DNA and the origins of the domestic horse	Proc. Natl. Acad. Sci. U.S.A. 99 (16), 10905-10910 (2002)
AJ413740	Lusitano	Portugal	South Europe	modern domestic	Jansen,T.	Mitochondrial DNA and the origins of the domestic horse	Proc. Natl. Acad. Sci. U.S.A. 99 (16), 10905-10910 (2002)
AJ413739	Lusitano	Portugal	South Europe	modern domestic	Jansen,T.	Mitochondrial DNA and the origins of the domestic horse	Proc. Natl. Acad. Sci. U.S.A. 99 (16), 10905-10910 (2002)
AJ413738	Lusitano	Portugal	South Europe	modern domestic	Jansen,T.	Mitochondrial DNA and the origins of the domestic horse	Proc. Natl. Acad. Sci. U.S.A. 99 (16), 10905-10910 (2002)
AJ413737	Lusitano	Portugal	South Europe	modern domestic	Jansen,T.	Mitochondrial DNA and the origins of the domestic horse	Proc. Natl. Acad. Sci. U.S.A. 99 (16), 10905-10910 (2002)
AJ413736	Lusitano	Portugal	South Europe	modern domestic	Jansen,T.	Mitochondrial DNA and the origins of the domestic horse	Proc. Natl. Acad. Sci. U.S.A. 99 (16), 10905-10910 (2002)
AJ413735	Konik	Poland	Central Europe	modern domestic	Jansen,T.	Mitochondrial DNA and the origins of the domestic horse	Proc. Natl. Acad. Sci. U.S.A. 99 (16), 10905-10910 (2002)
AJ413734	Konik	Poland	Central Europe	modern domestic	Jansen,T.	Mitochondrial DNA and the origins of the domestic horse	Proc. Natl. Acad. Sci. U.S.A. 99 (16), 10905-10910 (2002)
AJ413733	Konik	Poland	Central Europe	modern domestic	Jansen,T.	Mitochondrial DNA and the origins of the domestic horse	Proc. Natl. Acad. Sci. U.S.A. 99 (16), 10905-10910 (2002)
AJ413732	Konik	Poland	Central Europe	modern domestic	Jansen,T.	Mitochondrial DNA and the origins of the domestic horse	Proc. Natl. Acad. Sci. U.S.A. 99 (16), 10905-10910 (2002)
AJ413731	Konik	Poland	Central Europe	modern domestic	Jansen,T.	Mitochondrial DNA and the origins of the domestic horse	Proc. Natl. Acad. Sci. U.S.A. 99 (16), 10905-10910 (2002)
AJ413730	Caspian	Iran	West Asia	modern domestic	Jansen,T.	Mitochondrial DNA and the origins of the domestic horse	Proc. Natl. Acad. Sci. U.S.A. 99 (16), 10905-10910 (2002)
AJ413729	Caspian	Iran	West Asia	modern domestic	Jansen,T.	Mitochondrial DNA and the origins of the domestic horse	Proc. Natl. Acad. Sci. U.S.A. 99 (16), 10905-10910 (2002)
AJ413728	Caspian	Iran	West Asia	modern domestic	Jansen,T.	Mitochondrial DNA and the origins of the domestic horse	Proc. Natl. Acad. Sci. U.S.A. 99 (16), 10905-10910 (2002)
AJ413727	Caspian	Iran	West Asia	modern domestic	Jansen,T.	Mitochondrial DNA and the origins of the domestic horse	Proc. Natl. Acad. Sci. U.S.A. 99 (16), 10905-10910 (2002)
AJ413726	Caspian	Iran	West Asia	modern domestic	Jansen,T.	Mitochondrial DNA and the origins of the domestic horse	Proc. Natl. Acad. Sci. U.S.A. 99 (16), 10905-10910 (2002)
AJ413725	Caspian	Iran	West Asia	modern domestic	Jansen,T.	Mitochondrial DNA and the origins of the domestic horse	Proc. Natl. Acad. Sci. U.S.A. 99 (16), 10905-10910 (2002)
AJ413724	Caspian	Iran	West Asia	modern domestic	Jansen,T.	Mitochondrial DNA and the origins of the domestic horse	Proc. Natl. Acad. Sci. U.S.A. 99 (16), 10905-10910 (2002)
AJ413723	Icelandic Pony	Iceland	North Europe	modern domestic	Jansen,T.	Mitochondrial DNA and the origins of the domestic horse	Proc. Natl. Acad. Sci. U.S.A. 99 (16), 10905-10910 (2002)
AJ413722	Icelandic Pony	Iceland	North Europe	modern domestic	Jansen,T.	Mitochondrial DNA and the origins of the domestic horse	Proc. Natl. Acad. Sci. U.S.A. 99 (16), 10905-10910 (2002)
AJ413721	Icelandic Pony	Iceland	North Europe	modern domestic	Jansen,T.	Mitochondrial DNA and the origins of the domestic horse	Proc. Natl. Acad. Sci. U.S.A. 99 (16), 10905-10910 (2002)
AJ413720	Icelandic Pony	Iceland	North Europe	modern domestic	Jansen,T.	Mitochondrial DNA and the origins of the domestic horse	Proc. Natl. Acad. Sci. U.S.A. 99 (16), 10905-10910 (2002)
AJ413719	Icelandic Pony	Iceland	North Europe	modern domestic	Jansen,T.	Mitochondrial DNA and the origins of the domestic horse	Proc. Natl. Acad. Sci. U.S.A. 99 (16), 10905-10910 (2002)
AJ413718	Icelandic Pony	Iceland	North Europe	modern domestic	Jansen,T.	Mitochondrial DNA and the origins of the domestic horse	Proc. Natl. Acad. Sci. U.S.A. 99 (16), 10905-10910 (2002)
AJ413717	Icelandic Pony	Iceland	North Europe	modern domestic	Jansen,T.	Mitochondrial DNA and the origins of the domestic horse	Proc. Natl. Acad. Sci. U.S.A. 99 (16), 10905-10910 (2002)
AJ413716	Holsteiner	Germany	Central Europe	modern domestic	Jansen,T.	Mitochondrial DNA and the origins of the domestic horse	Proc. Natl. Acad. Sci. U.S.A. 99 (16), 10905-10910 (2002)
AJ413715	Holsteiner	Germany	Central Europe	modern domestic	Jansen,T.	Mitochondrial DNA and the origins of the domestic horse	Proc. Natl. Acad. Sci. U.S.A. 99 (16), 10905-10910 (2002)
AJ413714	Holsteiner	Germany	Central Europe	modern domestic	Jansen,T.	Mitochondrial DNA and the origins of the domestic horse	Proc. Natl. Acad. Sci. U.S.A. 99 (16), 10905-10910 (2002)
AJ413713	Holsteiner	Germany	Central Europe	modern domestic	Jansen,T.	Mitochondrial DNA and the origins of the domestic horse	Proc. Natl. Acad. Sci. U.S.A. 99 (16), 10905-10910 (2002)
AJ413712	Holsteiner	Germany	Central Europe	modern domestic	Jansen,T.	Mitochondrial DNA and the origins of the domestic horse	Proc. Natl. Acad. Sci. U.S.A. 99 (16), 10905-10910 (2002)
AJ413711	Holsteiner	Germany	Central Europe	modern domestic	Jansen,T.	Mitochondrial DNA and the origins of the domestic horse	Proc. Natl. Acad. Sci. U.S.A. 99 (16), 10905-10910 (2002)
AJ413710	Holsteiner	Germany	Central Europe	modern domestic	Jansen,T.	Mitochondrial DNA and the origins of the domestic horse	Proc. Natl. Acad. Sci. U.S.A. 99 (16), 10905-10910 (2002)
AJ413709	Holsteiner	Germany	Central Europe	modern domestic	Jansen,T.	Mitochondrial DNA and the origins of the domestic horse	Proc. Natl. Acad. Sci. U.S.A. 99 (16), 10905-10910 (2002)
AJ413708	Holsteiner	Germany	Central Europe	modern domestic	Jansen,T.	Mitochondrial DNA and the origins of the domestic horse	Proc. Natl. Acad. Sci. U.S.A. 99 (16), 10905-10910 (2002)
AJ413707	Holsteiner	Germany	Central Europe	modern domestic	Jansen,T.	Mitochondrial DNA and the origins of the domestic horse	Proc. Natl. Acad. Sci. U.S.A. 99 (16), 10905-10910 (2002)
AJ413706	Friesian	Netherlands	West Europe	modern domestic	Jansen,T.	Mitochondrial DNA and the origins of the domestic horse	Proc. Natl. Acad. Sci. U.S.A. 99 (16), 10905-10910 (2002)
AJ413705	Friesian	Netherlands	West Europe	modern domestic	Jansen,T.	Mitochondrial DNA and the origins of the domestic horse	Proc. Natl. Acad. Sci. U.S.A. 99 (16), 10905-10910 (2002)
AJ413704	Norwegian Fjord	Norway	North Europe	modern domestic	Jansen,T.	Mitochondrial DNA and the origins of the domestic horse	Proc. Natl. Acad. Sci. U.S.A. 99 (16), 10905-10910 (2002)
AJ413703	Norwegian Fjord	Norway	North Europe	modern domestic	Jansen,T.	Mitochondrial DNA and the origins of the domestic horse	Proc. Natl. Acad. Sci. U.S.A. 99 (16), 10905-10910 (2002)
AJ413702	Norwegian Fjord	Norway	North Europe	modern domestic	Jansen,T.	Mitochondrial DNA and the origins of the domestic horse	Proc. Natl. Acad. Sci. U.S.A. 99 (16), 10905-10910 (2002)
AJ413701	Norwegian Fjord	Norway	North Europe	modern domestic	Jansen,T.	Mitochondrial DNA and the origins of the domestic horse	Proc. Natl. Acad. Sci. U.S.A. 99 (16), 10905-10910 (2002)
AJ413700	Norwegian Fjord	Norway	North Europe	modern domestic	Jansen,T.	Mitochondrial DNA and the origins of the domestic horse	Proc. Natl. Acad. Sci. U.S.A. 99 (16), 10905-10910 (2002)
AJ413699	Norwegian Fjord	Norway	North Europe	modern domestic	Jansen,T.	Mitochondrial DNA and the origins of the domestic horse	Proc. Natl. Acad. Sci. U.S.A. 99 (16), 10905-10910 (2002)
AJ413698	Norwegian Fjord	Norway	North Europe	modern domestic	Jansen,T.	Mitochondrial DNA and the origins of the domestic horse	Proc. Natl. Acad. Sci. U.S.A. 99 (16), 10905-10910 (2002)
AJ413697	Norwegian Fjord	Norway	North Europe	modern domestic	Jansen,T.	Mitochondrial DNA and the origins of the domestic horse	Proc. Natl. Acad. Sci. U.S.A. 99 (16), 10905-10910 (2002)
AJ413696	Norwegian Fjord	Norway	North Europe	modern domestic	Jansen,T.	Mitochondrial DNA and the origins of the domestic horse	Proc. Natl. Acad. Sci. U.S.A. 99 (16), 10905-10910 (2002)
AJ413695	Norwegian Fjord	Norway	North Europe	modern domestic	Jansen,T.	Mitochondrial DNA and the origins of the domestic horse	Proc. Natl. Acad. Sci. U.S.A. 99 (16), 10905-10910 (2002)
AJ413694	Norwegian Fjord	Norway	North Europe	modern domestic	Jansen,T.	Mitochondrial DNA and the origins of the domestic horse	Proc. Natl. Acad. Sci. U.S.A. 99 (16), 10905-10910 (2002)
AJ413693	Exmoor	British	West Europe	modern domestic	Jansen,T.	Mitochondrial DNA and the origins of the domestic horse	Proc. Natl. Acad. Sci. U.S.A. 99 (16), 10905-10910 (2002)
AJ413692	Exmoor	British	West Europe	modern domestic	Jansen,T.	Mitochondrial DNA and the origins of the domestic horse	Proc. Natl. Acad. Sci. U.S.A. 99 (16), 10905-10910 (2002)
AJ413691	Exmoor	British	West Europe	modern domestic	Jansen,T.	Mitochondrial DNA and the origins of the domestic horse	Proc. Natl. Acad. Sci. U.S.A. 99 (16), 10905-10910 (2002)
AJ413690	Exmoor	British	West Europe	modern domestic	Jansen,T.	Mitochondrial DNA and the origins of the domestic horse	Proc. Natl. Acad. Sci. U.S.A. 99 (16), 10905-10910 (2002)
AJ413689	Exmoor	British	West Europe	modern domestic	Jansen,T.	Mitochondrial DNA and the origins of the domestic horse	Proc. Natl. Acad. Sci. U.S.A. 99 (16), 10905-10910 (2002)
AJ413688	Exmoor	British	West Europe	modern domestic	Jansen,T.	Mitochondrial DNA and the origins of the domestic horse	Proc. Natl. Acad. Sci. U.S.A. 99 (16), 10905-10910 (2002)
AJ413687	Exmoor	British	West Europe	modern domestic	Jansen,T.	Mitochondrial DNA and the origins of the domestic horse	Proc. Natl. Acad. Sci. U.S.A. 99 (16), 10905-10910 (2002)
AJ413686	Exmoor	British	West Europe	modern domestic	Jansen,T.	Mitochondrial DNA and the origins of the domestic horse	Proc. Natl. Acad. Sci. U.S.A. 99 (16), 10905-10910 (2002)
AJ413685	Exmoor	British	West Europe	modern domestic	Jansen,T.	Mitochondrial DNA and the origins of the domestic horse	Proc. Natl. Acad. Sci. U.S.A. 99 (16), 10905-10910 (2002)
AJ413684	Exmoor	British	West Europe	modern domestic	Jansen,T.	Mitochondrial DNA and the origins of the domestic horse	Proc. Natl. Acad. Sci. U.S.A. 99 (16), 10905-10910 (2002)
AJ413683	Exmoor	British	West Europe	modern domestic	Jansen,T.	Mitochondrial DNA and the origins of the domestic horse	Proc. Natl. Acad. Sci. U.S.A. 99 (16), 10905-10910 (2002)
AJ413682	Exmoor	British	West Europe	modern domestic	Jansen,T.	Mitochondrial DNA and the origins of the domestic horse	Proc. Natl. Acad. Sci. U.S.A. 99 (16), 10905-10910 (2002)
AJ413681	Duelmener	Germany	Central Europe	modern domestic	Jansen,T.	Mitochondrial DNA and the origins of the domestic horse	Proc. Natl. Acad. Sci. U.S.A. 99 (16), 10905-10910 (2002)
AJ413680	Duelmener	Germany	Central Europe	modern domestic	Jansen,T.	Mitochondrial DNA and the origins of the domestic horse	Proc. Natl. Acad. Sci. U.S.A. 99 (16), 10905-10910 (2002)
AJ413679	Duelmener	Germany	Central Europe	modern domestic	Jansen,T.	Mitochondrial DNA and the origins of the domestic horse	Proc. Natl. Acad. Sci. U.S.A. 99 (16), 10905-10910 (2002)
AJ413678	Duelmener	Germany	Central Europe	modern domestic	Jansen,T.	Mitochondrial DNA and the origins of the domestic horse	Proc. Natl. Acad. Sci. U.S.A. 99 (16), 10905-10910 (2002)
AJ413677	Duelmener	Germany	Central Europe	modern domestic	Jansen,T.	Mitochondrial DNA and the origins of the domestic horse	Proc. Natl. Acad. Sci. U.S.A. 99 (16), 10905-10910 (2002)
AJ413676	Duelmener	Germany	Central Europe	modern domestic	Jansen,T.	Mitochondrial DNA and the origins of the domestic horse	Proc. Natl. Acad. Sci. U.S.A. 99 (16), 10905-10910 (2002)
AJ413675	Duelmener	Germany	Central Europe	modern domestic	Jansen,T.	Mitochondrial DNA and the origins of the domestic horse	Proc. Natl. Acad. Sci. U.S.A. 99 (16), 10905-10910 (2002)
AJ413674	Duelmener	Germany	Central Europe	modern domestic	Jansen,T.	Mitochondrial DNA and the origins of the domestic horse	Proc. Natl. Acad. Sci. U.S.A. 99 (16), 10905-10910 (2002)
AJ413673	Duelmener	Germany	Central Europe	modern domestic	Jansen,T.	Mitochondrial DNA and the origins of the domestic horse	Proc. Natl. Acad. Sci. U.S.A. 99 (16), 10905-10910 (2002)
AJ413672	Duelmener	Germany	Central Europe	modern domestic	Jansen,T.	Mitochondrial DNA and the origins of the domestic horse	Proc. Natl. Acad. Sci. U.S.A. 99 (16), 10905-10910 (2002)
AJ413671	Barb	Iberia	South Europe	modern domestic	Jansen,T.	Mitochondrial DNA and the origins of the domestic horse	Proc. Natl. Acad. Sci. U.S.A. 99 (16), 10905-10910 (2002)
AJ413670	Barb	Iberia	South Europe	modern domestic	Jansen,T.	Mitochondrial DNA and the origins of the domestic horse	Proc. Natl. Acad. Sci. U.S.A. 99 (16), 10905-10910 (2002)
AJ413669	Barb	Iberia	South Europe	modern domestic	Jansen,T.	Mitochondrial DNA and the origins of the domestic horse	Proc. Natl. Acad. Sci. U.S.A. 99 (16), 10905-10910 (2002)
AJ413668	Barb	Iberia	South Europe	modern domestic	Jansen,T.	Mitochondrial DNA and the origins of the domestic horse	Proc. Natl. Acad. Sci. U.S.A. 99 (16), 10905-10910 (2002)
AJ413667	Barb	Iberia	South Europe	modern domestic	Jansen,T.	Mitochondrial DNA and the origins of the domestic horse	Proc. Natl. Acad. Sci. U.S.A. 99 (16), 10905-10910 (2002)
AJ413666	Barb	Iberia	South Europe	modern domestic	Jansen,T.	Mitochondrial DNA and the origins of the domestic horse	Proc. Natl. Acad. Sci. U.S.A. 99 (16), 10905-10910 (2002)
AJ413665	Barb	Iberia	South Europe	modern domestic	Jansen,T.	Mitochondrial DNA and the origins of the domestic horse	Proc. Natl. Acad. Sci. U.S.A. 99 (16), 10905-10910 (2002)
AJ413664	Barb	Iberia	South Europe	modern domestic	Jansen,T.	Mitochondrial DNA and the origins of the domestic horse	Proc. Natl. Acad. Sci. U.S.A. 99 (16), 10905-10910 (2002)
AJ413662	Barb	Iberia	South Europe	modern domestic	Jansen,T.	Mitochondrial DNA and the origins of the domestic horse	Proc. Natl. Acad. Sci. U.S.A. 99 (16), 10905-10910 (2002)
AJ413661	Barb	Iberia	South Europe	modern domestic	Jansen,T.	Mitochondrial DNA and the origins of the domestic horse	Proc. Natl. Acad. Sci. U.S.A. 99 (16), 10905-10910 (2002)
AJ413660	Barb	Iberia	South Europe	modern domestic	Jansen,T.	Mitochondrial DNA and the origins of the domestic horse	Proc. Natl. Acad. Sci. U.S.A. 99 (16), 10905-10910 (2002)
AJ413659	Barb	Iberia	South Europe	modern domestic	Jansen,T.	Mitochondrial DNA and the origins of the domestic horse	Proc. Natl. Acad. Sci. U.S.A. 99 (16), 10905-10910 (2002)
AJ413658	Barb	Iberia	South Europe	modern domestic	Jansen,T.	Mitochondrial DNA and the origins of the domestic horse	Proc. Natl. Acad. Sci. U.S.A. 99 (16), 10905-10910 (2002)
AJ413657	Arabian	Arabia	West Asia	modern domestic	Jansen,T.	Mitochondrial DNA and the origins of the domestic horse	Proc. Natl. Acad. Sci. U.S.A. 99 (16), 10905-10910 (2002)
AJ413656	Arabian	Arabia	West Asia	modern domestic	Jansen,T.	Mitochondrial DNA and the origins of the domestic horse	Proc. Natl. Acad. Sci. U.S.A. 99 (16), 10905-10910 (2002)
AJ413655	Arabian	Arabia	West Asia	modern domestic	Jansen,T.	Mitochondrial DNA and the origins of the domestic horse	Proc. Natl. Acad. Sci. U.S.A. 99 (16), 10905-10910 (2002)
AJ413654	Arabian	Arabia	West Asia	modern domestic	Jansen,T.	Mitochondrial DNA and the origins of the domestic horse	Proc. Natl. Acad. Sci. U.S.A. 99 (16), 10905-10910 (2002)
AJ413653	Arabian	Arabia	West Asia	modern domestic	Jansen,T.	Mitochondrial DNA and the origins of the domestic horse	Proc. Natl. Acad. Sci. U.S.A. 99 (16), 10905-10910 (2002)
AJ413652	Arabian	Arabia	West Asia	modern domestic	Jansen,T.	Mitochondrial DNA and the origins of the domestic horse	Proc. Natl. Acad. Sci. U.S.A. 99 (16), 10905-10910 (2002)
AJ413651	Arabian	Arabia	West Asia	modern domestic	Jansen,T.	Mitochondrial DNA and the origins of the domestic horse	Proc. Natl. Acad. Sci. U.S.A. 99 (16), 10905-10910 (2002)
AJ413650	Arabian	Arabia	West Asia	modern domestic	Jansen,T.	Mitochondrial DNA and the origins of the domestic horse	Proc. Natl. Acad. Sci. U.S.A. 99 (16), 10905-10910 (2002)
AJ413649	Barb	Iberia	South Europe	modern domestic	Jansen,T.	Mitochondrial DNA and the origins of the domestic horse	Proc. Natl. Acad. Sci. U.S.A. 99 (16), 10905-10910 (2002)
AJ413648	Arabian	Arabia	West Asia	modern domestic	Jansen,T.	Mitochondrial DNA and the origins of the domestic horse	Proc. Natl. Acad. Sci. U.S.A. 99 (16), 10905-10910 (2002)
AJ413647	Arabian	Arabia	West Asia	modern domestic	Jansen,T.	Mitochondrial DNA and the origins of the domestic horse	Proc. Natl. Acad. Sci. U.S.A. 99 (16), 10905-10910 (2002)
AJ413646	Arabian	Arabia	West Asia	modern domestic	Jansen,T.	Mitochondrial DNA and the origins of the domestic horse	Proc. Natl. Acad. Sci. U.S.A. 99 (16), 10905-10910 (2002)
AJ413645	Arabian	Arabia	West Asia	modern domestic	Jansen,T.	Mitochondrial DNA and the origins of the domestic horse	Proc. Natl. Acad. Sci. U.S.A. 99 (16), 10905-10910 (2002)
AJ413644	Arabian	Arabia	West Asia	modern domestic	Jansen,T.	Mitochondrial DNA and the origins of the domestic horse	Proc. Natl. Acad. Sci. U.S.A. 99 (16), 10905-10910 (2002)
AJ413643	Arabian	Arabia	West Asia	modern domestic	Jansen,T.	Mitochondrial DNA and the origins of the domestic horse	Proc. Natl. Acad. Sci. U.S.A. 99 (16), 10905-10910 (2002)
AJ413642	Arabian	Arabia	West Asia	modern domestic	Jansen,T.	Mitochondrial DNA and the origins of the domestic horse	Proc. Natl. Acad. Sci. U.S.A. 99 (16), 10905-10910 (2002)
AJ413641	Arabian	Arabia	West Asia	modern domestic	Jansen,T.	Mitochondrial DNA and the origins of the domestic horse	Proc. Natl. Acad. Sci. U.S.A. 99 (16), 10905-10910 (2002)
AJ413640	Arabian	Arabia	West Asia	modern domestic	Jansen,T.	Mitochondrial DNA and the origins of the domestic horse	Proc. Natl. Acad. Sci. U.S.A. 99 (16), 10905-10910 (2002)
AJ413639	Arabian	Arabia	West Asia	modern domestic	Jansen,T.	Mitochondrial DNA and the origins of the domestic horse	Proc. Natl. Acad. Sci. U.S.A. 99 (16), 10905-10910 (2002)
AJ413638	Arabian	Arabia	West Asia	modern domestic	Jansen,T.	Mitochondrial DNA and the origins of the domestic horse	Proc. Natl. Acad. Sci. U.S.A. 99 (16), 10905-10910 (2002)
AJ413637	Arabian	Arabia	West Asia	modern domestic	Jansen,T.	Mitochondrial DNA and the origins of the domestic horse	Proc. Natl. Acad. Sci. U.S.A. 99 (16), 10905-10910 (2002)
AJ413636	Arabian	Arabia	West Asia	modern domestic	Jansen,T.	Mitochondrial DNA and the origins of the domestic horse	Proc. Natl. Acad. Sci. U.S.A. 99 (16), 10905-10910 (2002)
AJ413635	Arabian	Arabia	West Asia	modern domestic	Jansen,T.	Mitochondrial DNA and the origins of the domestic horse	Proc. Natl. Acad. Sci. U.S.A. 99 (16), 10905-10910 (2002)
AJ413634	Arabian	Arabia	West Asia	modern domestic	Jansen,T.	Mitochondrial DNA and the origins of the domestic horse	Proc. Natl. Acad. Sci. U.S.A. 99 (16), 10905-10910 (2002)
AJ413633	Arabian	Arabia	West Asia	modern domestic	Jansen,T.	Mitochondrial DNA and the origins of the domestic horse	Proc. Natl. Acad. Sci. U.S.A. 99 (16), 10905-10910 (2002)
AJ413632	Arabian	Arabia	West Asia	modern domestic	Jansen,T.	Mitochondrial DNA and the origins of the domestic horse	Proc. Natl. Acad. Sci. U.S.A. 99 (16), 10905-10910 (2002)
AJ413631	Arabian	Arabia	West Asia	modern domestic	Jansen,T.	Mitochondrial DNA and the origins of the domestic horse	Proc. Natl. Acad. Sci. U.S.A. 99 (16), 10905-10910 (2002)
AJ413630	Arabian	Arabia	West Asia	modern domestic	Jansen,T.	Mitochondrial DNA and the origins of the domestic horse	Proc. Natl. Acad. Sci. U.S.A. 99 (16), 10905-10910 (2002)
AJ413629	Arabian	Arabia	West Asia	modern domestic	Jansen,T.	Mitochondrial DNA and the origins of the domestic horse	Proc. Natl. Acad. Sci. U.S.A. 99 (16), 10905-10910 (2002)
AJ413628	Andalusian	Spain	South Europe	modern domestic	Jansen,T.	Mitochondrial DNA and the origins of the domestic horse	Proc. Natl. Acad. Sci. U.S.A. 99 (16), 10905-10910 (2002)
AJ413627	Andalusian	Spain	South Europe	modern domestic	Jansen,T.	Mitochondrial DNA and the origins of the domestic horse	Proc. Natl. Acad. Sci. U.S.A. 99 (16), 10905-10910 (2002)
AJ413626	Andalusian	Spain	South Europe	modern domestic	Jansen,T.	Mitochondrial DNA and the origins of the domestic horse	Proc. Natl. Acad. Sci. U.S.A. 99 (16), 10905-10910 (2002)
AJ413625	Andalusian	Spain	South Europe	modern domestic	Jansen,T.	Mitochondrial DNA and the origins of the domestic horse	Proc. Natl. Acad. Sci. U.S.A. 99 (16), 10905-10910 (2002)
AJ413624	Andalusian	Spain	South Europe	modern domestic	Jansen,T.	Mitochondrial DNA and the origins of the domestic horse	Proc. Natl. Acad. Sci. U.S.A. 99 (16), 10905-10910 (2002)
AJ413623	Andalusian	Spain	South Europe	modern domestic	Jansen,T.	Mitochondrial DNA and the origins of the domestic horse	Proc. Natl. Acad. Sci. U.S.A. 99 (16), 10905-10910 (2002)
AJ413622	Andalusian	Spain	South Europe	modern domestic	Jansen,T.	Mitochondrial DNA and the origins of the domestic horse	Proc. Natl. Acad. Sci. U.S.A. 99 (16), 10905-10910 (2002)
AJ413621	Andalusian	Spain	South Europe	modern domestic	Jansen,T.	Mitochondrial DNA and the origins of the domestic horse	Proc. Natl. Acad. Sci. U.S.A. 99 (16), 10905-10910 (2002)
AJ413620	Andalusian	Spain	South Europe	modern domestic	Jansen,T.	Mitochondrial DNA and the origins of the domestic horse	Proc. Natl. Acad. Sci. U.S.A. 99 (16), 10905-10910 (2002)
AJ413619	Andalusian	Spain	South Europe	modern domestic	Jansen,T.	Mitochondrial DNA and the origins of the domestic horse	Proc. Natl. Acad. Sci. U.S.A. 99 (16), 10905-10910 (2002)
AJ413618	Andalusian	Spain	South Europe	modern domestic	Jansen,T.	Mitochondrial DNA and the origins of the domestic horse	Proc. Natl. Acad. Sci. U.S.A. 99 (16), 10905-10910 (2002)
AJ413617	Andalusian	Spain	South Europe	modern domestic	Jansen,T.	Mitochondrial DNA and the origins of the domestic horse	Proc. Natl. Acad. Sci. U.S.A. 99 (16), 10905-10910 (2002)
AJ413616	Andalusian	Spain	South Europe	modern domestic	Jansen,T.	Mitochondrial DNA and the origins of the domestic horse	Proc. Natl. Acad. Sci. U.S.A. 99 (16), 10905-10910 (2002)
AJ413615	Andalusian	Spain	South Europe	modern domestic	Jansen,T.	Mitochondrial DNA and the origins of the domestic horse	Proc. Natl. Acad. Sci. U.S.A. 99 (16), 10905-10910 (2002)
AF516511	Pura Raza Espanola	Iberia	South Europe	modern domestic	Luis,C.	Iberian origins of New World horse breeds	J. Hered. 97 (2), 107-113 (2006)
AF516510	Pura Raza Espanola	Iberia	South Europe	modern domestic	Luis,C.	Iberian origins of New World horse breeds	J. Hered. 97 (2), 107-113 (2006)
AF516509	Pura Raza Espanola	Iberia	South Europe	modern domestic	Luis,C.	Iberian origins of New World horse breeds	J. Hered. 97 (2), 107-113 (2006)
AF516508	Mangalarga	Brazil	South America	modern domestic	Luis,C.	Iberian origins of New World horse breeds	J. Hered. 97 (2), 107-113 (2006)
AF516507	Mangalarga	Brazil	South America	modern domestic	Luis,C.	Iberian origins of New World horse breeds	J. Hered. 97 (2), 107-113 (2006)
AF516506	Mangalarga	Brazil	South America	modern domestic	Luis,C.	Iberian origins of New World horse breeds	J. Hered. 97 (2), 107-113 (2006)
AF516505	Lusitano	Portugal	South Europe	modern domestic	Luis,C.	Iberian origins of New World horse breeds	J. Hered. 97 (2), 107-113 (2006)
AF516504	Lusitano	Portugal	South Europe	modern domestic	Luis,C.	Iberian origins of New World horse breeds	J. Hered. 97 (2), 107-113 (2006)
AF516503	Lusitano	Portugal	South Europe	modern domestic	Luis,C.	Iberian origins of New World horse breeds	J. Hered. 97 (2), 107-113 (2006)
AF516502	Lusitano	Portugal	South Europe	modern domestic	Luis,C.	Iberian origins of New World horse breeds	J. Hered. 97 (2), 107-113 (2006)
AF516501	Garrano	Portugal	South Europe	modern domestic	Luis,C.	Iberian origins of New World horse breeds	J. Hered. 97 (2), 107-113 (2006)
AF516500	Garrano	Portugal	South Europe	modern domestic	Luis,C.	Iberian origins of New World horse breeds	J. Hered. 97 (2), 107-113 (2006)
AF516499	Brazilian Criollo	Brazil	South America	modern domestic	Luis,C.	Iberian origins of New World horse breeds	J. Hered. 97 (2), 107-113 (2006)
AF516498	Brazilian Criollo	Brazil	South America	modern domestic	Luis,C.	Iberian origins of New World horse breeds	J. Hered. 97 (2), 107-113 (2006)
AF516497	Brazilian Criollo	Brazil	South America	modern domestic	Luis,C.	Iberian origins of New World horse breeds	J. Hered. 97 (2), 107-113 (2006)
AF516496	Brazilian Criollo	Brazil	South America	modern domestic	Luis,C.	Iberian origins of New World horse breeds	J. Hered. 97 (2), 107-113 (2006)
AF516495	Sulphur Mustang	USA	North America	modern domestic	Luis,C.	Iberian origins of New World horse breeds	J. Hered. 97 (2), 107-113 (2006)
AF516494	Sulphur Mustang	USA	North America	modern domestic	Luis,C.	Iberian origins of New World horse breeds	J. Hered. 97 (2), 107-113 (2006)
AF516493	Paso Fino	Brazil	South America	modern domestic	Luis,C.	Iberian origins of New World horse breeds	J. Hered. 97 (2), 107-113 (2006)
AF516492	Paso Fino	Brazil	South America	modern domestic	Luis,C.	Iberian origins of New World horse breeds	J. Hered. 97 (2), 107-113 (2006)
AF516491	Paso Fino	Brazil	South America	modern domestic	Luis,C.	Iberian origins of New World horse breeds	J. Hered. 97 (2), 107-113 (2006)
AF516490	Kiger Mustang	USA	North America	modern domestic	Luis,C.	Iberian origins of New World horse breeds	J. Hered. 97 (2), 107-113 (2006)
AF516489	Kiger Mustang	USA	North America	modern domestic	Luis,C.	Iberian origins of New World horse breeds	J. Hered. 97 (2), 107-113 (2006)
AF481334	Tuva	Russia	North Asia	modern domestic	Hill,E.W.	History and integrity of thoroughbred dam lines revealed in equine mtDNA variation	Anim. Genet. 33 (4), 287-294 (2002)
AF481333	Tuva	Russia	North Asia	modern domestic	Hill,E.W.	History and integrity of thoroughbred dam lines revealed in equine mtDNA variation	Anim. Genet. 33 (4), 287-294 (2002)
AF481332	Tuva	Russia	North Asia	modern domestic	Hill,E.W.	History and integrity of thoroughbred dam lines revealed in equine mtDNA variation	Anim. Genet. 33 (4), 287-294 (2002)
AF481331	Tuva	Russia	North Asia	modern domestic	Hill,E.W.	History and integrity of thoroughbred dam lines revealed in equine mtDNA variation	Anim. Genet. 33 (4), 287-294 (2002)
AF481330	Tuva	Russia	North Asia	modern domestic	Hill,E.W.	History and integrity of thoroughbred dam lines revealed in equine mtDNA variation	Anim. Genet. 33 (4), 287-294 (2002)
AF481329	Tuva	Russia	North Asia	modern domestic	Hill,E.W.	History and integrity of thoroughbred dam lines revealed in equine mtDNA variation	Anim. Genet. 33 (4), 287-294 (2002)
AF481328	Tuva	Russia	North Asia	modern domestic	Hill,E.W.	History and integrity of thoroughbred dam lines revealed in equine mtDNA variation	Anim. Genet. 33 (4), 287-294 (2002)
AF481327	Tuva	Russia	North Asia	modern domestic	Hill,E.W.	History and integrity of thoroughbred dam lines revealed in equine mtDNA variation	Anim. Genet. 33 (4), 287-294 (2002)
AF481326	Tuva	Russia	North Asia	modern domestic	Hill,E.W.	History and integrity of thoroughbred dam lines revealed in equine mtDNA variation	Anim. Genet. 33 (4), 287-294 (2002)
AF481325	Tuva	Russia	North Asia	modern domestic	Hill,E.W.	History and integrity of thoroughbred dam lines revealed in equine mtDNA variation	Anim. Genet. 33 (4), 287-294 (2002)
AF481324	Tuva	Russia	North Asia	modern domestic	Hill,E.W.	History and integrity of thoroughbred dam lines revealed in equine mtDNA variation	Anim. Genet. 33 (4), 287-294 (2002)
AF481323	Thoroughbred	British	West Europe	modern domestic	Hill,E.W.	History and integrity of thoroughbred dam lines revealed in equine mtDNA variation	Anim. Genet. 33 (4), 287-294 (2002)
AF481322	Thoroughbred	British	West Europe	modern domestic	Hill,E.W.	History and integrity of thoroughbred dam lines revealed in equine mtDNA variation	Anim. Genet. 33 (4), 287-294 (2002)
AF481321	Thoroughbred	British	West Europe	modern domestic	Hill,E.W.	History and integrity of thoroughbred dam lines revealed in equine mtDNA variation	Anim. Genet. 33 (4), 287-294 (2002)
AF481320	Thoroughbred	British	West Europe	modern domestic	Hill,E.W.	History and integrity of thoroughbred dam lines revealed in equine mtDNA variation	Anim. Genet. 33 (4), 287-294 (2002)
AF481319	Thoroughbred	British	West Europe	modern domestic	Hill,E.W.	History and integrity of thoroughbred dam lines revealed in equine mtDNA variation	Anim. Genet. 33 (4), 287-294 (2002)
AF481318	Thoroughbred	British	West Europe	modern domestic	Hill,E.W.	History and integrity of thoroughbred dam lines revealed in equine mtDNA variation	Anim. Genet. 33 (4), 287-294 (2002)
AF481317	Thoroughbred	British	West Europe	modern domestic	Hill,E.W.	History and integrity of thoroughbred dam lines revealed in equine mtDNA variation	Anim. Genet. 33 (4), 287-294 (2002)
AF481316	Thoroughbred	British	West Europe	modern domestic	Hill,E.W.	History and integrity of thoroughbred dam lines revealed in equine mtDNA variation	Anim. Genet. 33 (4), 287-294 (2002)
AF481315	Thoroughbred	British	West Europe	modern domestic	Hill,E.W.	History and integrity of thoroughbred dam lines revealed in equine mtDNA variation	Anim. Genet. 33 (4), 287-294 (2002)
AF481314	Thoroughbred	British	West Europe	modern domestic	Hill,E.W.	History and integrity of thoroughbred dam lines revealed in equine mtDNA variation	Anim. Genet. 33 (4), 287-294 (2002)
AF481313	Thoroughbred	British	West Europe	modern domestic	Hill,E.W.	History and integrity of thoroughbred dam lines revealed in equine mtDNA variation	Anim. Genet. 33 (4), 287-294 (2002)
AF481312	Thoroughbred	British	West Europe	modern domestic	Hill,E.W.	History and integrity of thoroughbred dam lines revealed in equine mtDNA variation	Anim. Genet. 33 (4), 287-294 (2002)
AF481311	Thoroughbred	British	West Europe	modern domestic	Hill,E.W.	History and integrity of thoroughbred dam lines revealed in equine mtDNA variation	Anim. Genet. 33 (4), 287-294 (2002)
AF481310	Thoroughbred	British	West Europe	modern domestic	Hill,E.W.	History and integrity of thoroughbred dam lines revealed in equine mtDNA variation	Anim. Genet. 33 (4), 287-294 (2002)
AF481309	Thoroughbred	British	West Europe	modern domestic	Hill,E.W.	History and integrity of thoroughbred dam lines revealed in equine mtDNA variation	Anim. Genet. 33 (4), 287-294 (2002)
AF481308	Thoroughbred	British	West Europe	modern domestic	Hill,E.W.	History and integrity of thoroughbred dam lines revealed in equine mtDNA variation	Anim. Genet. 33 (4), 287-294 (2002)
AF481307	Thoroughbred	British	West Europe	modern domestic	Hill,E.W.	History and integrity of thoroughbred dam lines revealed in equine mtDNA variation	Anim. Genet. 33 (4), 287-294 (2002)
AF481306	Thoroughbred	British	West Europe	modern domestic	Hill,E.W.	History and integrity of thoroughbred dam lines revealed in equine mtDNA variation	Anim. Genet. 33 (4), 287-294 (2002)
AF481305	Thoroughbred	British	West Europe	modern domestic	Hill,E.W.	History and integrity of thoroughbred dam lines revealed in equine mtDNA variation	Anim. Genet. 33 (4), 287-294 (2002)
AF481304	Shetland pony	British	West Europe	modern domestic	Hill,E.W.	History and integrity of thoroughbred dam lines revealed in equine mtDNA variation	Anim. Genet. 33 (4), 287-294 (2002)
AF481303	Shetland pony	British	West Europe	modern domestic	Hill,E.W.	History and integrity of thoroughbred dam lines revealed in equine mtDNA variation	Anim. Genet. 33 (4), 287-294 (2002)
AF481302	Shetland pony	British	West Europe	modern domestic	Hill,E.W.	History and integrity of thoroughbred dam lines revealed in equine mtDNA variation	Anim. Genet. 33 (4), 287-294 (2002)
AF481301	Shetland pony	British	West Europe	modern domestic	Hill,E.W.	History and integrity of thoroughbred dam lines revealed in equine mtDNA variation	Anim. Genet. 33 (4), 287-294 (2002)
AF481300	Shetland pony	British	West Europe	modern domestic	Hill,E.W.	History and integrity of thoroughbred dam lines revealed in equine mtDNA variation	Anim. Genet. 33 (4), 287-294 (2002)
AF481299	Shetland pony	British	West Europe	modern domestic	Hill,E.W.	History and integrity of thoroughbred dam lines revealed in equine mtDNA variation	Anim. Genet. 33 (4), 287-294 (2002)
AF481298	Shetland pony	British	West Europe	modern domestic	Hill,E.W.	History and integrity of thoroughbred dam lines revealed in equine mtDNA variation	Anim. Genet. 33 (4), 287-294 (2002)
AF481297	Shetland pony	British	West Europe	modern domestic	Hill,E.W.	History and integrity of thoroughbred dam lines revealed in equine mtDNA variation	Anim. Genet. 33 (4), 287-294 (2002)
AF481296	Shetland pony	British	West Europe	modern domestic	Hill,E.W.	History and integrity of thoroughbred dam lines revealed in equine mtDNA variation	Anim. Genet. 33 (4), 287-294 (2002)
AF481295	Shetland pony	British	West Europe	modern domestic	Hill,E.W.	History and integrity of thoroughbred dam lines revealed in equine mtDNA variation	Anim. Genet. 33 (4), 287-294 (2002)
AF481294	Shetland pony	British	West Europe	modern domestic	Hill,E.W.	History and integrity of thoroughbred dam lines revealed in equine mtDNA variation	Anim. Genet. 33 (4), 287-294 (2002)
AF481293	Shetland pony	British	West Europe	modern domestic	Hill,E.W.	History and integrity of thoroughbred dam lines revealed in equine mtDNA variation	Anim. Genet. 33 (4), 287-294 (2002)
AF481292	Shetland pony	British	West Europe	modern domestic	Hill,E.W.	History and integrity of thoroughbred dam lines revealed in equine mtDNA variation	Anim. Genet. 33 (4), 287-294 (2002)
AF481291	Shetland pony	British	West Europe	modern domestic	Hill,E.W.	History and integrity of thoroughbred dam lines revealed in equine mtDNA variation	Anim. Genet. 33 (4), 287-294 (2002)
AF481290	Fulani	Egypt	Africa	modern domestic	Hill,E.W.	History and integrity of thoroughbred dam lines revealed in equine mtDNA variation	Anim. Genet. 33 (4), 287-294 (2002)
AF481289	Fulani	Egypt	Africa	modern domestic	Hill,E.W.	History and integrity of thoroughbred dam lines revealed in equine mtDNA variation	Anim. Genet. 33 (4), 287-294 (2002)
AF481288	Fulani	Egypt	Africa	modern domestic	Hill,E.W.	History and integrity of thoroughbred dam lines revealed in equine mtDNA variation	Anim. Genet. 33 (4), 287-294 (2002)
AF481287	Fulani	Egypt	Africa	modern domestic	Hill,E.W.	History and integrity of thoroughbred dam lines revealed in equine mtDNA variation	Anim. Genet. 33 (4), 287-294 (2002)
AF481286	Fulani	Egypt	Africa	modern domestic	Hill,E.W.	History and integrity of thoroughbred dam lines revealed in equine mtDNA variation	Anim. Genet. 33 (4), 287-294 (2002)
AF481285	Fulani	Egypt	Africa	modern domestic	Hill,E.W.	History and integrity of thoroughbred dam lines revealed in equine mtDNA variation	Anim. Genet. 33 (4), 287-294 (2002)
AF481284	Fulani	Egypt	Africa	modern domestic	Hill,E.W.	History and integrity of thoroughbred dam lines revealed in equine mtDNA variation	Anim. Genet. 33 (4), 287-294 (2002)
AF481283	Fulani	Egypt	Africa	modern domestic	Hill,E.W.	History and integrity of thoroughbred dam lines revealed in equine mtDNA variation	Anim. Genet. 33 (4), 287-294 (2002)
AF481282	Fulani	Egypt	Africa	modern domestic	Hill,E.W.	History and integrity of thoroughbred dam lines revealed in equine mtDNA variation	Anim. Genet. 33 (4), 287-294 (2002)
AF481281	Fulani	Egypt	Africa	modern domestic	Hill,E.W.	History and integrity of thoroughbred dam lines revealed in equine mtDNA variation	Anim. Genet. 33 (4), 287-294 (2002)
AF481280	Fulani	Egypt	Africa	modern domestic	Hill,E.W.	History and integrity of thoroughbred dam lines revealed in equine mtDNA variation	Anim. Genet. 33 (4), 287-294 (2002)
AF481279	Fulani	Egypt	Africa	modern domestic	Hill,E.W.	History and integrity of thoroughbred dam lines revealed in equine mtDNA variation	Anim. Genet. 33 (4), 287-294 (2002)
AF481278	Egyptian	Egypt	Africa	modern domestic	Hill,E.W.	History and integrity of thoroughbred dam lines revealed in equine mtDNA variation	Anim. Genet. 33 (4), 287-294 (2002)
AF481277	Egyptian	Egypt	Africa	modern domestic	Hill,E.W.	History and integrity of thoroughbred dam lines revealed in equine mtDNA variation	Anim. Genet. 33 (4), 287-294 (2002)
AF481276	Egyptian	Egypt	Africa	modern domestic	Hill,E.W.	History and integrity of thoroughbred dam lines revealed in equine mtDNA variation	Anim. Genet. 33 (4), 287-294 (2002)
AF481275	Egyptian	Egypt	Africa	modern domestic	Hill,E.W.	History and integrity of thoroughbred dam lines revealed in equine mtDNA variation	Anim. Genet. 33 (4), 287-294 (2002)
AF481274	Egyptian	Egypt	Africa	modern domestic	Hill,E.W.	History and integrity of thoroughbred dam lines revealed in equine mtDNA variation	Anim. Genet. 33 (4), 287-294 (2002)
AF481273	Egyptian	Egypt	Africa	modern domestic	Hill,E.W.	History and integrity of thoroughbred dam lines revealed in equine mtDNA variation	Anim. Genet. 33 (4), 287-294 (2002)
AF481272	Egyptian	Egypt	Africa	modern domestic	Hill,E.W.	History and integrity of thoroughbred dam lines revealed in equine mtDNA variation	Anim. Genet. 33 (4), 287-294 (2002)
AF481271	Egyptian	Egypt	Africa	modern domestic	Hill,E.W.	History and integrity of thoroughbred dam lines revealed in equine mtDNA variation	Anim. Genet. 33 (4), 287-294 (2002)
AF481270	Cukorova	Turkey	West Asia	modern domestic	Hill,E.W.	History and integrity of thoroughbred dam lines revealed in equine mtDNA variation	Anim. Genet. 33 (4), 287-294 (2002)
AF481269	Cukorova	Turkey	West Asia	modern domestic	Hill,E.W.	History and integrity of thoroughbred dam lines revealed in equine mtDNA variation	Anim. Genet. 33 (4), 287-294 (2002)
AF481268	Cukorova	Turkey	West Asia	modern domestic	Hill,E.W.	History and integrity of thoroughbred dam lines revealed in equine mtDNA variation	Anim. Genet. 33 (4), 287-294 (2002)
AF481267	Cukorova	Turkey	West Asia	modern domestic	Hill,E.W.	History and integrity of thoroughbred dam lines revealed in equine mtDNA variation	Anim. Genet. 33 (4), 287-294 (2002)
AF481266	Cukorova	Turkey	West Asia	modern domestic	Hill,E.W.	History and integrity of thoroughbred dam lines revealed in equine mtDNA variation	Anim. Genet. 33 (4), 287-294 (2002)
AF481265	Cukorova	Turkey	West Asia	modern domestic	Hill,E.W.	History and integrity of thoroughbred dam lines revealed in equine mtDNA variation	Anim. Genet. 33 (4), 287-294 (2002)
AF481264	Cukorova	Turkey	West Asia	modern domestic	Hill,E.W.	History and integrity of thoroughbred dam lines revealed in equine mtDNA variation	Anim. Genet. 33 (4), 287-294 (2002)
AF481263	Cukorova	Turkey	West Asia	modern domestic	Hill,E.W.	History and integrity of thoroughbred dam lines revealed in equine mtDNA variation	Anim. Genet. 33 (4), 287-294 (2002)
AF481262	Cukorova	Turkey	West Asia	modern domestic	Hill,E.W.	History and integrity of thoroughbred dam lines revealed in equine mtDNA variation	Anim. Genet. 33 (4), 287-294 (2002)
AF481261	Cukorova	Turkey	West Asia	modern domestic	Hill,E.W.	History and integrity of thoroughbred dam lines revealed in equine mtDNA variation	Anim. Genet. 33 (4), 287-294 (2002)
AF481260	Cukorova	Turkey	West Asia	modern domestic	Hill,E.W.	History and integrity of thoroughbred dam lines revealed in equine mtDNA variation	Anim. Genet. 33 (4), 287-294 (2002)
AF481259	Cukorova	Turkey	West Asia	modern domestic	Hill,E.W.	History and integrity of thoroughbred dam lines revealed in equine mtDNA variation	Anim. Genet. 33 (4), 287-294 (2002)
AF481258	Connemara	British	West Europe	modern domestic	Hill,E.W.	History and integrity of thoroughbred dam lines revealed in equine mtDNA variation	Anim. Genet. 33 (4), 287-294 (2002)
AF481257	Connemara	British	West Europe	modern domestic	Hill,E.W.	History and integrity of thoroughbred dam lines revealed in equine mtDNA variation	Anim. Genet. 33 (4), 287-294 (2002)
AF481256	Connemara	British	West Europe	modern domestic	Hill,E.W.	History and integrity of thoroughbred dam lines revealed in equine mtDNA variation	Anim. Genet. 33 (4), 287-294 (2002)
AF481255	Connemara	British	West Europe	modern domestic	Hill,E.W.	History and integrity of thoroughbred dam lines revealed in equine mtDNA variation	Anim. Genet. 33 (4), 287-294 (2002)
AF481254	Connemara	British	West Europe	modern domestic	Hill,E.W.	History and integrity of thoroughbred dam lines revealed in equine mtDNA variation	Anim. Genet. 33 (4), 287-294 (2002)
AF481253	Connemara	British	West Europe	modern domestic	Hill,E.W.	History and integrity of thoroughbred dam lines revealed in equine mtDNA variation	Anim. Genet. 33 (4), 287-294 (2002)
AF481252	Connemara	British	West Europe	modern domestic	Hill,E.W.	History and integrity of thoroughbred dam lines revealed in equine mtDNA variation	Anim. Genet. 33 (4), 287-294 (2002)
AF481251	Connemara	British	West Europe	modern domestic	Hill,E.W.	History and integrity of thoroughbred dam lines revealed in equine mtDNA variation	Anim. Genet. 33 (4), 287-294 (2002)
AF481250	Connemara	British	West Europe	modern domestic	Hill,E.W.	History and integrity of thoroughbred dam lines revealed in equine mtDNA variation	Anim. Genet. 33 (4), 287-294 (2002)
AF481249	Connemara	British	West Europe	modern domestic	Hill,E.W.	History and integrity of thoroughbred dam lines revealed in equine mtDNA variation	Anim. Genet. 33 (4), 287-294 (2002)
AF481248	Connemara	British	West Europe	modern domestic	Hill,E.W.	History and integrity of thoroughbred dam lines revealed in equine mtDNA variation	Anim. Genet. 33 (4), 287-294 (2002)
AF481247	Connemara	British	West Europe	modern domestic	Hill,E.W.	History and integrity of thoroughbred dam lines revealed in equine mtDNA variation	Anim. Genet. 33 (4), 287-294 (2002)
AF481246	Anatolian	Turkey	West Asia	modern domestic	Hill,E.W.	History and integrity of thoroughbred dam lines revealed in equine mtDNA variation	Anim. Genet. 33 (4), 287-294 (2002)
AF481245	Anatolian	Turkey	West Asia	modern domestic	Hill,E.W.	History and integrity of thoroughbred dam lines revealed in equine mtDNA variation	Anim. Genet. 33 (4), 287-294 (2002)
AF481244	Anatolian	Turkey	West Asia	modern domestic	Hill,E.W.	History and integrity of thoroughbred dam lines revealed in equine mtDNA variation	Anim. Genet. 33 (4), 287-294 (2002)
AF481243	Anatolian	Turkey	West Asia	modern domestic	Hill,E.W.	History and integrity of thoroughbred dam lines revealed in equine mtDNA variation	Anim. Genet. 33 (4), 287-294 (2002)
AF481242	Anatolian	Turkey	West Asia	modern domestic	Hill,E.W.	History and integrity of thoroughbred dam lines revealed in equine mtDNA variation	Anim. Genet. 33 (4), 287-294 (2002)
AF481241	Anatolian	Turkey	West Asia	modern domestic	Hill,E.W.	History and integrity of thoroughbred dam lines revealed in equine mtDNA variation	Anim. Genet. 33 (4), 287-294 (2002)
AF481240	Anatolian	Turkey	West Asia	modern domestic	Hill,E.W.	History and integrity of thoroughbred dam lines revealed in equine mtDNA variation	Anim. Genet. 33 (4), 287-294 (2002)
AF481239	Anatolian	Turkey	West Asia	modern domestic	Hill,E.W.	History and integrity of thoroughbred dam lines revealed in equine mtDNA variation	Anim. Genet. 33 (4), 287-294 (2002)
AF481238	Anatolian	Turkey	West Asia	modern domestic	Hill,E.W.	History and integrity of thoroughbred dam lines revealed in equine mtDNA variation	Anim. Genet. 33 (4), 287-294 (2002)
AF481237	Anatolian	Turkey	West Asia	modern domestic	Hill,E.W.	History and integrity of thoroughbred dam lines revealed in equine mtDNA variation	Anim. Genet. 33 (4), 287-294 (2002)
AF481236	Anatolian	Turkey	West Asia	modern domestic	Hill,E.W.	History and integrity of thoroughbred dam lines revealed in equine mtDNA variation	Anim. Genet. 33 (4), 287-294 (2002)
AF481235	Anatolian	Turkey	West Asia	modern domestic	Hill,E.W.	History and integrity of thoroughbred dam lines revealed in equine mtDNA variation	Anim. Genet. 33 (4), 287-294 (2002)
AF481234	Anatolian	Turkey	West Asia	modern domestic	Hill,E.W.	History and integrity of thoroughbred dam lines revealed in equine mtDNA variation	Anim. Genet. 33 (4), 287-294 (2002)
AF481233	Anatolian	Turkey	West Asia	modern domestic	Hill,E.W.	History and integrity of thoroughbred dam lines revealed in equine mtDNA variation	Anim. Genet. 33 (4), 287-294 (2002)
AF481232	Anatolian	Turkey	West Asia	modern domestic	Hill,E.W.	History and integrity of thoroughbred dam lines revealed in equine mtDNA variation	Anim. Genet. 33 (4), 287-294 (2002)
AF466016	Mallorquina	Spian	South Europe	modern domestic	Mirol,P.M.	Phylogenetic relationships of Argentinean Creole horses and other South American and Spanish breeds inferred from mitochondrial DNA sequences	Anim. Genet. 33 (5), 356-363 (2002)
AF466015	Mallorquina	Spian	South Europe	modern domestic	Mirol,P.M.	Phylogenetic relationships of Argentinean Creole horses and other South American and Spanish breeds inferred from mitochondrial DNA sequences	Anim. Genet. 33 (5), 356-363 (2002)
AF466014	Mallorquina	Spian	South Europe	modern domestic	Mirol,P.M.	Phylogenetic relationships of Argentinean Creole horses and other South American and Spanish breeds inferred from mitochondrial DNA sequences	Anim. Genet. 33 (5), 356-363 (2002)
AF466013	Mallorquina	Spian	South Europe	modern domestic	Mirol,P.M.	Phylogenetic relationships of Argentinean Creole horses and other South American and Spanish breeds inferred from mitochondrial DNA sequences	Anim. Genet. 33 (5), 356-363 (2002)
AF466012	Potoka	Spian	South Europe	modern domestic	Mirol,P.M.	Phylogenetic relationships of Argentinean Creole horses and other South American and Spanish breeds inferred from mitochondrial DNA sequences	Anim. Genet. 33 (5), 356-363 (2002)
AF466011	Potoka	Spian	South Europe	modern domestic	Mirol,P.M.	Phylogenetic relationships of Argentinean Creole horses and other South American and Spanish breeds inferred from mitochondrial DNA sequences	Anim. Genet. 33 (5), 356-363 (2002)
AF466010	Losino	Spian	South Europe	modern domestic	Mirol,P.M.	Phylogenetic relationships of Argentinean Creole horses and other South American and Spanish breeds inferred from mitochondrial DNA sequences	Anim. Genet. 33 (5), 356-363 (2002)
AF466009	Losino	Spian	South Europe	modern domestic	Mirol,P.M.	Phylogenetic relationships of Argentinean Creole horses and other South American and Spanish breeds inferred from mitochondrial DNA sequences	Anim. Genet. 33 (5), 356-363 (2002)
AF466008	Andalusian	Spian	South Europe	modern domestic	Mirol,P.M.	Phylogenetic relationships of Argentinean Creole horses and other South American and Spanish breeds inferred from mitochondrial DNA sequences	Anim. Genet. 33 (5), 356-363 (2002)
AF466007	Andalusian	Spian	South Europe	modern domestic	Mirol,P.M.	Phylogenetic relationships of Argentinean Creole horses and other South American and Spanish breeds inferred from mitochondrial DNA sequences	Anim. Genet. 33 (5), 356-363 (2002)
AF466006	Asturcon	Spian	South Europe	modern domestic	Mirol,P.M.	Phylogenetic relationships of Argentinean Creole horses and other South American and Spanish breeds inferred from mitochondrial DNA sequences	Anim. Genet. 33 (5), 356-363 (2002)
AF466005	Arabian	Spian	South Europe	modern domestic	Mirol,P.M.	Phylogenetic relationships of Argentinean Creole horses and other South American and Spanish breeds inferred from mitochondrial DNA sequences	Anim. Genet. 33 (5), 356-363 (2002)
AF466004	Arabian	Spian	South Europe	modern domestic	Mirol,P.M.	Phylogenetic relationships of Argentinean Creole horses and other South American and Spanish breeds inferred from mitochondrial DNA sequences	Anim. Genet. 33 (5), 356-363 (2002)
AF466003	Arabian	Argentine	South America	modern domestic	Mirol,P.M.	Phylogenetic relationships of Argentinean Creole horses and other South American and Spanish breeds inferred from mitochondrial DNA sequences	Anim. Genet. 33 (5), 356-363 (2002)
AF466002	Arabian	Argentine	South America	modern domestic	Mirol,P.M.	Phylogenetic relationships of Argentinean Creole horses and other South American and Spanish breeds inferred from mitochondrial DNA sequences	Anim. Genet. 33 (5), 356-363 (2002)
AF466001	Arabian	Argentine	South America	modern domestic	Mirol,P.M.	Phylogenetic relationships of Argentinean Creole horses and other South American and Spanish breeds inferred from mitochondrial DNA sequences	Anim. Genet. 33 (5), 356-363 (2002)
AF466000	Arabian	Argentine	South America	modern domestic	Mirol,P.M.	Phylogenetic relationships of Argentinean Creole horses and other South American and Spanish breeds inferred from mitochondrial DNA sequences	Anim. Genet. 33 (5), 356-363 (2002)
AF465999	Arabian	Argentine	South America	modern domestic	Mirol,P.M.	Phylogenetic relationships of Argentinean Creole horses and other South American and Spanish breeds inferred from mitochondrial DNA sequences	Anim. Genet. 33 (5), 356-363 (2002)
AF465998	Arabian	Argentine	South America	modern domestic	Mirol,P.M.	Phylogenetic relationships of Argentinean Creole horses and other South American and Spanish breeds inferred from mitochondrial DNA sequences	Anim. Genet. 33 (5), 356-363 (2002)
AF465997	Arabian	Argentine	South America	modern domestic	Mirol,P.M.	Phylogenetic relationships of Argentinean Creole horses and other South American and Spanish breeds inferred from mitochondrial DNA sequences	Anim. Genet. 33 (5), 356-363 (2002)
AF465996	Arabian	Argentine	South America	modern domestic	Mirol,P.M.	Phylogenetic relationships of Argentinean Creole horses and other South American and Spanish breeds inferred from mitochondrial DNA sequences	Anim. Genet. 33 (5), 356-363 (2002)
AF465995	Arabian	Argentine	South America	modern domestic	Mirol,P.M.	Phylogenetic relationships of Argentinean Creole horses and other South American and Spanish breeds inferred from mitochondrial DNA sequences	Anim. Genet. 33 (5), 356-363 (2002)
AF465994	Peruvian Paso	Argentine	South America	modern domestic	Mirol,P.M.	Phylogenetic relationships of Argentinean Creole horses and other South American and Spanish breeds inferred from mitochondrial DNA sequences	Anim. Genet. 33 (5), 356-363 (2002)
AF465993	Peruvian Paso	Argentine	South America	modern domestic	Mirol,P.M.	Phylogenetic relationships of Argentinean Creole horses and other South American and Spanish breeds inferred from mitochondrial DNA sequences	Anim. Genet. 33 (5), 356-363 (2002)
AF465992	Peruvian Paso	Argentine	South America	modern domestic	Mirol,P.M.	Phylogenetic relationships of Argentinean Creole horses and other South American and Spanish breeds inferred from mitochondrial DNA sequences	Anim. Genet. 33 (5), 356-363 (2002)
AF465991	Peruvian Paso	Argentine	South America	modern domestic	Mirol,P.M.	Phylogenetic relationships of Argentinean Creole horses and other South American and Spanish breeds inferred from mitochondrial DNA sequences	Anim. Genet. 33 (5), 356-363 (2002)
AF465990	Argentine Creolo	Argentine	South America	modern domestic	Mirol,P.M.	Phylogenetic relationships of Argentinean Creole horses and other South American and Spanish breeds inferred from mitochondrial DNA sequences	Anim. Genet. 33 (5), 356-363 (2002)
AF465989	Argentine Creolo	Argentine	South America	modern domestic	Mirol,P.M.	Phylogenetic relationships of Argentinean Creole horses and other South American and Spanish breeds inferred from mitochondrial DNA sequences	Anim. Genet. 33 (5), 356-363 (2002)
AF465988	Argentine Creolo	Argentine	South America	modern domestic	Mirol,P.M.	Phylogenetic relationships of Argentinean Creole horses and other South American and Spanish breeds inferred from mitochondrial DNA sequences	Anim. Genet. 33 (5), 356-363 (2002)
AF465987	Argentine Creolo	Argentine	South America	modern domestic	Mirol,P.M.	Phylogenetic relationships of Argentinean Creole horses and other South American and Spanish breeds inferred from mitochondrial DNA sequences	Anim. Genet. 33 (5), 356-363 (2002)
AF465986	Argentine Creolo	Argentine	South America	modern domestic	Mirol,P.M.	Phylogenetic relationships of Argentinean Creole horses and other South American and Spanish breeds inferred from mitochondrial DNA sequences	Anim. Genet. 33 (5), 356-363 (2002)
AF465985	Argentinean Creole-Peruvian Paso	Argentine	South America	modern domestic	Mirol,P.M.	Phylogenetic relationships of Argentinean Creole horses and other South American and Spanish breeds inferred from mitochondrial DNA sequences	Anim. Genet. 33 (5), 356-363 (2002)
AF465984	Argentinean Creole-Peruvian Paso	Argentine	South America	modern domestic	Mirol,P.M.	Phylogenetic relationships of Argentinean Creole horses and other South American and Spanish breeds inferred from mitochondrial DNA sequences	Anim. Genet. 33 (5), 356-363 (2002)
AF447765	Sorraia	Portugal	South Europe	modern domestic	Luis,C.	Variation in the mitochondrial control region sequence between the two maternal lines of the Sorraia horse breed	Genet. Mol. Biol. 25 (3), 309-311 (2002)
AF447764	Sorraia	Portugal	South Europe	modern domestic	Luis,C.	Variation in the mitochondrial control region sequence between the two maternal lines of the Sorraia horse breed	Genet. Mol. Biol. 25 (3), 309-311 (2002)
AF431968	Posavina	Croatia	South Europe	modern domestic	Kavar,T.	Analysis of the mtDNA control region of Posavina horse	Unpublished
AF431967	Posavina	Croatia	South Europe	modern domestic	Kavar,T.	Analysis of the mtDNA control region of Posavina horse	Unpublished
AF431966	Posavina	Croatia	South Europe	modern domestic	Kavar,T.	Analysis of the mtDNA control region of Posavina horse	Unpublished
AF431965	Posavina	Croatia	South Europe	modern domestic	Kavar,T.	Analysis of the mtDNA control region of Posavina horse	Unpublished
AF354441	Jeju	Korea	East Asia	modern domestic	Yang,Y.H.	Genetic diversity of Cheju horses (Equus caballus) determined by using mitochondrial DNA D-loop polymorphism	Biochem. Genet. 40 (5-6), 175-186 (2002)
AF354440	Jeju	Korea	East Asia	modern domestic	Yang,Y.H.	Genetic diversity of Cheju horses (Equus caballus) determined by using mitochondrial DNA D-loop polymorphism	Biochem. Genet. 40 (5-6), 175-186 (2002)
AF354439	Jeju	Korea	East Asia	modern domestic	Yang,Y.H.	Genetic diversity of Cheju horses (Equus caballus) determined by using mitochondrial DNA D-loop polymorphism	Biochem. Genet. 40 (5-6), 175-186 (2002)
AF354438	Jeju	Korea	East Asia	modern domestic	Yang,Y.H.	Genetic diversity of Cheju horses (Equus caballus) determined by using mitochondrial DNA D-loop polymorphism	Biochem. Genet. 40 (5-6), 175-186 (2002)
AF354437	Jeju	Korea	East Asia	modern domestic	Yang,Y.H.	Genetic diversity of Cheju horses (Equus caballus) determined by using mitochondrial DNA D-loop polymorphism	Biochem. Genet. 40 (5-6), 175-186 (2002)
AF354436	Jeju	Korea	East Asia	modern domestic	Yang,Y.H.	Genetic diversity of Cheju horses (Equus caballus) determined by using mitochondrial DNA D-loop polymorphism	Biochem. Genet. 40 (5-6), 175-186 (2002)
AF354435	Jeju	Korea	East Asia	modern domestic	Yang,Y.H.	Genetic diversity of Cheju horses (Equus caballus) determined by using mitochondrial DNA D-loop polymorphism	Biochem. Genet. 40 (5-6), 175-186 (2002)
AF354434	Jeju	Korea	East Asia	modern domestic	Yang,Y.H.	Genetic diversity of Cheju horses (Equus caballus) determined by using mitochondrial DNA D-loop polymorphism	Biochem. Genet. 40 (5-6), 175-186 (2002)
AF354433	Jeju	Korea	East Asia	modern domestic	Yang,Y.H.	Genetic diversity of Cheju horses (Equus caballus) determined by using mitochondrial DNA D-loop polymorphism	Biochem. Genet. 40 (5-6), 175-186 (2002)
AF354432	Jeju	Korea	East Asia	modern domestic	Yang,Y.H.	Genetic diversity of Cheju horses (Equus caballus) determined by using mitochondrial DNA D-loop polymorphism	Biochem. Genet. 40 (5-6), 175-186 (2002)
AF354431	Jeju	Korea	East Asia	modern domestic	Yang,Y.H.	Genetic diversity of Cheju horses (Equus caballus) determined by using mitochondrial DNA D-loop polymorphism	Biochem. Genet. 40 (5-6), 175-186 (2002)
AF354430	Jeju	Korea	East Asia	modern domestic	Yang,Y.H.	Genetic diversity of Cheju horses (Equus caballus) determined by using mitochondrial DNA D-loop polymorphism	Biochem. Genet. 40 (5-6), 175-186 (2002)
AF354429	Jeju	Korea	East Asia	modern domestic	Yang,Y.H.	Genetic diversity of Cheju horses (Equus caballus) determined by using mitochondrial DNA D-loop polymorphism	Biochem. Genet. 40 (5-6), 175-186 (2002)
AF354428	Jeju	Korea	East Asia	modern domestic	Yang,Y.H.	Genetic diversity of Cheju horses (Equus caballus) determined by using mitochondrial DNA D-loop polymorphism	Biochem. Genet. 40 (5-6), 175-186 (2002)
AF354427	Jeju	Korea	East Asia	modern domestic	Yang,Y.H.	Genetic diversity of Cheju horses (Equus caballus) determined by using mitochondrial DNA D-loop polymorphism	Biochem. Genet. 40 (5-6), 175-186 (2002)
AF354426	Jeju	Korea	East Asia	modern domestic	Yang,Y.H.	Genetic diversity of Cheju horses (Equus caballus) determined by using mitochondrial DNA D-loop polymorphism	Biochem. Genet. 40 (5-6), 175-186 (2002)
AF354425	Jeju	Korea	East Asia	modern domestic	Yang,Y.H.	Genetic diversity of Cheju horses (Equus caballus) determined by using mitochondrial DNA D-loop polymorphism	Biochem. Genet. 40 (5-6), 175-186 (2002)
AF326686		southern Sweden and Estonia	North Europe	ancient domestic	Vila,C.	Widespread origins of domestic horse lineages	Science 291 (5503), 474-477 (2001)
AF326685		southern Sweden and Estonia	North Europe	ancient domestic	Vila,C.	Widespread origins of domestic horse lineages	Science 291 (5503), 474-477 (2001)
AF326684		southern Sweden and Estonia	North Europe	ancient domestic	Vila,C.	Widespread origins of domestic horse lineages	Science 291 (5503), 474-477 (2001)
AF326683		southern Sweden and Estonia	North Europe	ancient domestic	Vila,C.	Widespread origins of domestic horse lineages	Science 291 (5503), 474-477 (2001)
AF326682		southern Sweden and Estonia	North Europe	ancient domestic	Vila,C.	Widespread origins of domestic horse lineages	Science 291 (5503), 474-477 (2001)
[truncated: 2,020 more rows]

## Sheet: total 247bp dataset
Accession number/Lab code	Breed	Region of origin/Sampling location	Continent	Type
X79547		Swiss	North Europe	modern domestic
GU563712	Shetland	British	West Europe	modern domestic
GU563711	Shetland	British	West Europe	modern domestic
GU563710	Shetland	British	West Europe	modern domestic
GU563709	Shetland	British	West Europe	modern domestic
GU563708	Shetland	British	West Europe	modern domestic
GU563707	Shetland	British	West Europe	modern domestic
GU563706	Shetland	British	West Europe	modern domestic
GU563705	Shetland	British	West Europe	modern domestic
GU563704	Shetland	British	West Europe	modern domestic
GU563703	Shetland	British	West Europe	modern domestic
GU563702	Shetland	British	West Europe	modern domestic
GU563701	Shetland	British	West Europe	modern domestic
GU563700	Shetland	British	West Europe	modern domestic
GU563699	Shetland	British	West Europe	modern domestic
GU563698	Shetland	British	West Europe	modern domestic
GU563697	Shetland	British	West Europe	modern domestic
GU563696	Shetland	British	West Europe	modern domestic
GU563695	Shetland	British	West Europe	modern domestic
GU563694	Shetland	British	West Europe	modern domestic
GU563693	Shetland	British	West Europe	modern domestic
GU563692	Shetland	British	West Europe	modern domestic
GU563691	Shetland	British	West Europe	modern domestic
GU563690	Shetland	British	West Europe	modern domestic
GU563689	Shetland	British	West Europe	modern domestic
GU563688	Shetland	British	West Europe	modern domestic
GU563687	Shetland	British	West Europe	modern domestic
GU563686	Shetland	British	West Europe	modern domestic
GU563685	Shetland	British	West Europe	modern domestic
GU563684	Shetland	British	West Europe	modern domestic
GU563683	Shetland	British	West Europe	modern domestic
GU563682	Shetland	British	West Europe	modern domestic
GU563681	Shetland	British	West Europe	modern domestic
GU563680	Shetland	British	West Europe	modern domestic
GU563679	Shetland	British	West Europe	modern domestic
GU563678	Shetland	British	West Europe	modern domestic
GU563677	Shetland	British	West Europe	modern domestic
GU563676	Shetland	British	West Europe	modern domestic
GU563675	Shetland	British	West Europe	modern domestic
GU563674	Shetland	British	West Europe	modern domestic
GU563673	Shetland	British	West Europe	modern domestic
GU563672	Shetland	British	West Europe	modern domestic
GU563671	Shetland	British	West Europe	modern domestic
GU563670	Shetland	British	West Europe	modern domestic
GU563669	Shetland	British	West Europe	modern domestic
GU563668	Scottish Highland	British	West Europe	modern domestic
GU563667	Scottish Highland	British	West Europe	modern domestic
GU563666	Scottish Highland	British	West Europe	modern domestic
GU563665	Scottish Highland	British	West Europe	modern domestic
GU563664	Scottish Highland	British	West Europe	modern domestic
GU563663	Scottish Highland	British	West Europe	modern domestic
GU563662	Scottish Highland	British	West Europe	modern domestic
GU563661	Scottish Highland	British	West Europe	modern domestic
GU563660	Scottish Highland	British	West Europe	modern domestic
GU563659	Scottish Highland	British	West Europe	modern domestic
GU563658	Scottish Highland	British	West Europe	modern domestic
GU563657	Scottish Highland	British	West Europe	modern domestic
GU563656	Scottish Highland	British	West Europe	modern domestic
GU563655	Scottish Highland	British	West Europe	modern domestic
GU563654	Scottish Highland	British	West Europe	modern domestic
GU563653	Scottish Highland	British	West Europe	modern domestic
GU563652	Scottish Highland	British	West Europe	modern domestic
GU563651	Scottish Highland	British	West Europe	modern domestic
GU563650	Scottish Highland	British	West Europe	modern domestic
GU563649	Scottish Highland	British	West Europe	modern domestic
GU563648	Scottish Highland	British	West Europe	modern domestic
GU563647	Scottish Highland	British	West Europe	modern domestic
GU563646	Scottish Highland	British	West Europe	modern domestic
GU563645	Fell	British	West Europe	modern domestic
GU563644	Fell	British	West Europe	modern domestic
GU563643	Fell	British	West Europe	modern domestic
GU563642	Fell	British	West Europe	modern domestic
GU563641	Fell	British	West Europe	modern domestic
GU563640	Fell	British	West Europe	modern domestic
GU563639	Fell	British	West Europe	modern domestic
GU563638	Fell	British	West Europe	modern domestic
GU563637	Fell	British	West Europe	modern domestic
GU563636	Fell	British	West Europe	modern domestic
GU563635	Fell	British	West Europe	modern domestic
GU563634	Fell	British	West Europe	modern domestic
GU563633	Fell	British	West Europe	modern domestic
GU563632	Fell	British	West Europe	modern domestic
GU563631	Fell	British	West Europe	modern domestic
GU563630	Fell	British	West Europe	modern domestic
GU563629	Fell	British	West Europe	modern domestic
GU561999	Mongolia(Abaga)	Inner Mongolia,China	East Asia	modern domestic
GU561998	Mongolia(Abaga)	Inner Mongolia,China	East Asia	modern domestic
GU561997	Wuzhumuqin	Inner Mongolia,China	East Asia	modern domestic
GU561996	Wuzhumuqin	Inner Mongolia,China	East Asia	modern domestic
GU561995	Wuzhumuqin	Inner Mongolia,China	East Asia	modern domestic
GU339390	Romanian Draft	Romania	South Europe	modern domestic
GU339389	Romanian Sport	Romania	South Europe	modern domestic
GU339388	Hucul	Romania	South Europe	modern domestic
GU339387	Lipizzaner	Romania	South Europe	modern domestic
GU066503		Spain	South Europe	ancient domestic
GU066502		Spain	South Europe	ancient domestic
GQ222060	Baise	Guangxi,China	East Asia	modern domestic
GQ222059	Baise	Guangxi,China	East Asia	modern domestic
GQ203144	Baise	Guangxi,China	East Asia	modern domestic
GQ203143	Baise	Guangxi,China	East Asia	modern domestic
GQ203142	Baise	Guangxi,China	East Asia	modern domestic
GQ203141	Baise	Guangxi,China	East Asia	modern domestic
GQ203140	Baise	Guangxi,China	East Asia	modern domestic
GQ203139	Baise	Guangxi,China	East Asia	modern domestic
GQ203138	Baise	Guangxi,China	East Asia	modern domestic
GQ203137	Baise	Guangxi,China	East Asia	modern domestic
GQ203136	Baise	Guangxi,China	East Asia	modern domestic
GQ203135	Baise	Guangxi,China	East Asia	modern domestic
GQ203134	Baise	Guangxi,China	East Asia	modern domestic
GQ203133	Baise	Guangxi,China	East Asia	modern domestic
GQ203132	Baise	Guangxi,China	East Asia	modern domestic
GQ203131	Baise	Guangxi,China	East Asia	modern domestic
GQ203130	Baise	Guangxi,China	East Asia	modern domestic
GQ203129	Baise	Guangxi,China	East Asia	modern domestic
GQ203128	Baise	Guangxi,China	East Asia	modern domestic
GQ203127	Debao pony	Guangxi,China	East Asia	modern domestic
GQ203126	Debao pony	Guangxi,China	East Asia	modern domestic
GQ203125	Debao pony	Guangxi,China	East Asia	modern domestic
GQ119636	Akhal Teke	Russia	East Europe	modern domestic
GQ119635	Akhal Teke	Turkmenistan	Central Asia	modern domestic
GQ119634	Akhal Teke	Russia	East Europe	modern domestic
GQ119633	Akhal Teke	Russia	East Europe	modern domestic
GQ119632	Akhal Teke	Russia	East Europe	modern domestic
GQ119631		Hungary	Central Europe	ancient domestic
GQ119630		Hungary	Central Europe	ancient domestic
GQ119629		Hungary	Central Europe	ancient domestic
GQ119628		Hungary	Central Europe	ancient domestic
FJ624157		Hungary	Central Europe	ancient domestic
FJ624156		Hungary	Central Europe	ancient domestic
FJ624155		Hungary	Central Europe	ancient domestic
FJ624154		Hungary	Central Europe	ancient domestic
FJ624153		Hungary	Central Europe	ancient domestic
FJ624152		Hungary	Central Europe	ancient domestic
FJ624151		Hungary	Central Europe	ancient domestic
FJ624150		Hungary	Central Europe	ancient domestic
FJ502839	NingQiang	Shaanxi,China	East Asia	modern domestic
FJ502838	Guizhou(Ceheng)	Guizhou,China	East Asia	modern domestic
FJ502837	Wenshan pony	Yunnan,China	East Asia	modern domestic
FJ502836	Wenshan pony	Yunnan,China	East Asia	modern domestic
FJ502835	Wumeng	Yunnan,China	East Asia	modern domestic
FJ502834	Dali	Yunnan,China	East Asia	modern domestic
FJ502833	Debao pony	Guangxi,China	East Asia	modern domestic
FJ502832	Ningqiang pony	Shaanxi,China	East Asia	modern domestic
FJ392580	Debao pony	Guangxi,China	East Asia	modern domestic
FJ392579	Debao pony	Guangxi,China	East Asia	modern domestic
FJ392578	Debao pony	Guangxi,China	East Asia	modern domestic
FJ392577	Debao pony	Guangxi,China	East Asia	modern domestic
FJ392576	Debao pony	Guangxi,China	East Asia	modern domestic
FJ392575	Debao pony	Guangxi,China	East Asia	modern domestic
FJ392574	Debao pony	Guangxi,China	East Asia	modern domestic
FJ392573	Debao pony	Guangxi,China	East Asia	modern domestic
FJ392572	Debao pony	Guangxi,China	East Asia	modern domestic
FJ392571	Debao pony	Guangxi,China	East Asia	modern domestic
FJ392570	Debao pony	Guangxi,China	East Asia	modern domestic
FJ392569	Debao pony	Guangxi,China	East Asia	modern domestic
FJ392568	Debao pony	Guangxi,China	East Asia	modern domestic
FJ392567	Debao pony	Guangxi,China	East Asia	modern domestic
FJ392566	Debao pony	Guangxi,China	East Asia	modern domestic
FJ392565	Debao pony	Guangxi,China	East Asia	modern domestic
FJ392564	Debao pony	Guangxi,China	East Asia	modern domestic
FJ392563	Debao pony	Guangxi,China	East Asia	modern domestic
FJ392562	Debao pony	Guangxi,China	East Asia	modern domestic
EU931609		Henan,China	East Asia	ancient domestic
EU931608		Ningxia,China	East Asia	ancient domestic
EU931607		Ningxia,China	East Asia	ancient domestic
EU931606		Inner Mongolia,China	East Asia	ancient domestic
EU931605		Inner Mongolia,China	East Asia	ancient domestic
EU931604		Inner Mongolia,China	East Asia	ancient domestic
EU931603		Inner Mongolia,China	East Asia	ancient domestic
EU931602		Inner Mongolia,China	East Asia	ancient domestic
EU931601		Inner Mongolia,China	East Asia	ancient domestic
EU931600		Inner Mongolia,China	East Asia	ancient domestic
EU931599		Inner Mongolia,China	East Asia	ancient domestic
EU931598		Inner Mongolia,China	East Asia	ancient domestic
EU931597		Inner Mongolia,China	East Asia	ancient domestic
EU931596		Inner Mongolia,China	East Asia	ancient domestic
EU931595		Inner Mongolia,China	East Asia	ancient domestic
EU931594		Inner Mongolia,China	East Asia	ancient domestic
EU931593		Inner Mongolia,China	East Asia	ancient domestic
EU931592		Inner Mongolia,China	East Asia	ancient domestic
EU931591		Inner Mongolia,China	East Asia	ancient domestic
EU931590		Inner Mongolia,China	East Asia	ancient domestic
EU931589		Inner Mongolia,China	East Asia	ancient domestic
EU931588		Inner Mongolia,China	East Asia	ancient domestic
EU931587		Inner Mongolia,China	East Asia	ancient domestic
EU931586		Inner Mongolia,China	East Asia	ancient domestic
EU931585		Inner Mongolia,China	East Asia	ancient domestic
EU931584		Inner Mongolia,China	East Asia	ancient domestic
EU831239	Sicilian Indigenous	Italy	South Europe	modern domestic
EU831238	Sanfratellano	Italy	South Europe	modern domestic
EU831237	Sicilian Indigenous	Italy	South Europe	modern domestic
EU831235	Sicilian Indigenous	Italy	South Europe	modern domestic
EU831234	Sanfratellano	Italy	South Europe	modern domestic
EU826536	Debao pony	Guangxi,China	East Asia	modern domestic
EU750731	Sicilian Indigenous	Italy	South Europe	modern domestic
EU750730	Sanfratellano	Italy	South Europe	modern domestic
EU750729	Sicilian Oriental Purebred	Italy	South Europe	modern domestic
EU750728	Sicilian Indigenous	Italy	South Europe	modern domestic
EU750727	Sicilian Indigenous	Italy	South Europe	modern domestic
EU750726	Sanfratellano	Italy	South Europe	modern domestic
EU750725	Sanfratellano	Italy	South Europe	modern domestic
EU750724	Sanfratellano	Italy	South Europe	modern domestic
EU750723	Sanfratellano	Italy	South Europe	modern domestic
EU750722	Sanfratellano	Italy	South Europe	modern domestic
EU750721	Sicilian Indigenous	Italy	South Europe	modern domestic
EU750720	Sanfratellano	Italy	South Europe	modern domestic
EU750719	Sicilian Indigenous	Italy	South Europe	modern domestic
EU750718	Sicilian Indigenous	Italy	South Europe	modern domestic
EU750717	Sanfratellano	Italy	South Europe	modern domestic
EU750716	Sicilian Indigenous	Italy	South Europe	modern domestic
EU604817	Sicilian Indigenous	Italy	South Europe	modern domestic
EU604816	Sicilian Indigenous	Italy	South Europe	modern domestic
EU604815	Sicilian Indigenous	Italy	South Europe	modern domestic
EU580172	Thoroughbred	British	West Europe	modern domestic
EU580171	Thoroughbred	British	West Europe	modern domestic
EU580170	Thoroughbred	British	West Europe	modern domestic
EU580169	Thoroughbred	British	West Europe	modern domestic
EU580168	Thoroughbred	British	West Europe	modern domestic
EU580167	Thoroughbred	British	West Europe	modern domestic
EU580166	Thoroughbred	British	West Europe	modern domestic
EU580165	Thoroughbred	British	West Europe	modern domestic
EU580164	Thoroughbred	British	West Europe	modern domestic
EU580163	Thoroughbred	British	West Europe	modern domestic
EU580162	Thoroughbred	British	West Europe	modern domestic
EU580161	Thoroughbred	British	West Europe	modern domestic
EU580160	Thoroughbred	British	West Europe	modern domestic
EU580159	Thoroughbred	British	West Europe	modern domestic
EU580158	Thoroughbred	British	West Europe	modern domestic
EU580157	Thoroughbred	British	West Europe	modern domestic
EU580156	Thoroughbred	British	West Europe	modern domestic
EU580155	Thoroughbred	British	West Europe	modern domestic
EU580154	Thoroughbred	British	West Europe	modern domestic
EU580153	Thoroughbred	British	West Europe	modern domestic
EU580152	Thoroughbred	British	West Europe	modern domestic
EU580151	Thoroughbred	British	West Europe	modern domestic
EU580150	Thoroughbred	British	West Europe	modern domestic
EU580149	Thoroughbred	British	West Europe	modern domestic
EU580148	Thoroughbred	British	West Europe	modern domestic
EU569297	Sanfratellano	Italy	South Europe	modern domestic
EU559585		Hungary	Central Europe	ancient domestic
EU559584		Hungary	Central Europe	ancient domestic
EU559583		Hungary	Central Europe	ancient domestic
EU559582		Hungary	Central Europe	ancient domestic
EU559581		Hungary	Central Europe	ancient domestic
EU559580		Hungary	Central Europe	ancient domestic
EU559579		Hungary	Central Europe	ancient domestic
EU559578		Hungary	Central Europe	ancient domestic
EU559577		Hungary	Central Europe	ancient domestic
EU559576		Hungary	Central Europe	ancient domestic
EU559575		Hungary	Central Europe	ancient domestic
EU256622	Pura Raza Espanola	Spain	South Europe	modern domestic
EU256621	Pura Raza Espanola	Spain	South Europe	modern domestic
EU256620	Pura Raza Espanola	Spain	South Europe	modern domestic
EU256619	Pura Raza Espanola	Spain	South Europe	modern domestic
EU256618	Pura Raza Espanola	Spain	South Europe	modern domestic
EU256617	Pura Raza Espanola	Spain	South Europe	modern domestic
EU256616	Pura Raza Espanola	Spain	South Europe	modern domestic
EU256615	Pura Raza Espanola	Spain	South Europe	modern domestic
EU256614	Pura Raza Espanola	Spain	South Europe	modern domestic
EU256613	Pura Raza Espanola	Spain	South Europe	modern domestic
EU256612	Pura Raza Espanola	Spain	South Europe	modern domestic
EU256611	Pura Raza Espanola	Spain	South Europe	modern domestic
EU256610	Pura Raza Espanola	Spain	South Europe	modern domestic
EU256609	Pura Raza Espanola	Spain	South Europe	modern domestic
EU256608	Pura Raza Espanola	Spain	South Europe	modern domestic
EU256607	Pura Raza Espanola	Spain	South Europe	modern domestic
EU256606	Pura Raza Espanola	Spain	South Europe	modern domestic
EU256605	Hispano-Breton	Spain	South Europe	modern domestic
EU256604	Hispano-Breton	Spain	South Europe	modern domestic
EU256603	Hispano-Breton	Spain	South Europe	modern domestic
EU256602	Hispano-Breton	Spain	South Europe	modern domestic
EU256601	Hispano-Breton	Spain	South Europe	modern domestic
EU256600	Hispano-Breton	Spain	South Europe	modern domestic
EU256599	Hispano-Breton	Spain	South Europe	modern domestic
EU256598	Hispano-Breton	Spain	South Europe	modern domestic
EU256597	Hispano-Breton	Spain	South Europe	modern domestic
EU256596	Hispano-Breton	Spain	South Europe	modern domestic
EU256595	Hispano-Breton	Spain	South Europe	modern domestic
EU256594	Hispano-Breton	Spain	South Europe	modern domestic
EU256593	Hispano-Breton	Spain	South Europe	modern domestic
EU256592	Hispano-Breton	Spain	South Europe	modern domestic
EU256591	Hispano-Breton	Spain	South Europe	modern domestic
EU256590	Hispano-Breton	Spain	South Europe	modern domestic
EU256589	Hispano-Breton	Spain	South Europe	modern domestic
EU256588	Hispano-Breton	Spain	South Europe	modern domestic
EU256587	Hispano-Breton	Spain	South Europe	modern domestic
EU256586	Hispano-Breton	Spain	South Europe	modern domestic
EU256585	Hispano-Breton	Spain	South Europe	modern domestic
EU256584	Hispano-Breton	Spain	South Europe	modern domestic
EU256583	Hispano-Breton	Spain	South Europe	modern domestic
EU256582	Hispano-Breton	Spain	South Europe	modern domestic
EU256581	Hispano-Breton	Spain	South Europe	modern domestic
EU256580	Hispano-Breton	Spain	South Europe	modern domestic
EU256579	Hispano-Breton	Spain	South Europe	modern domestic
EU256578	Hispano-Breton	Spain	South Europe	modern domestic
EU256577	Hispano-Breton	Spain	South Europe	modern domestic
EU256576	Hispano-Breton	Spain	South Europe	modern domestic
EU256575	Hispano-Breton	Spain	South Europe	modern domestic
EU256574	Hispano-Breton	Spain	South Europe	modern domestic
EU256573	Hispano-Breton	Spain	South Europe	modern domestic
EU256572	Hispano-Breton	Spain	South Europe	modern domestic
EU256571	Hispano-Breton	Spain	South Europe	modern domestic
EU203858	Ningqiang pony	Shaanxi,China	East Asia	modern domestic
EU203857	Ningqiang pony	Shaanxi,China	East Asia	modern domestic
EU203856	Ningqiang pony	Shaanxi,China	East Asia	modern domestic
EU203855	Ningqiang pony	Shaanxi,China	East Asia	modern domestic
EU203854	Ningqiang pony	Shaanxi,China	East Asia	modern domestic
EU203853	Ningqiang pony	Shaanxi,China	East Asia	modern domestic
EU203852	Ningqiang pony	Shaanxi,China	East Asia	modern domestic
EU203851	Ningqiang pony	Shaanxi,China	East Asia	modern domestic
EU203850	Ningqiang pony	Shaanxi,China	East Asia	modern domestic
EU203849	Ningqiang pony	Shaanxi,China	East Asia	modern domestic
EU203848	Ningqiang pony	Shaanxi,China	East Asia	modern domestic
EU203847	Ningqiang pony	Shaanxi,China	East Asia	modern domestic
EU203846	Ningqiang pony	Shaanxi,China	East Asia	modern domestic
EU203845	Ningqiang pony	Shaanxi,China	East Asia	modern domestic
EU203844	Ningqiang pony	Shaanxi,China	East Asia	modern domestic
EU203843	Ningqiang pony	Shaanxi,China	East Asia	modern domestic
EU203842	Ningqiang pony	Shaanxi,China	East Asia	modern domestic
EU203841	Ningqiang pony	Shaanxi,China	East Asia	modern domestic
EU203840	Ningqiang pony	Shaanxi,China	East Asia	modern domestic
EU203839	Ningqiang pony	Shaanxi,China	East Asia	modern domestic
EU203838	Ningqiang pony	Shaanxi,China	East Asia	modern domestic
EU203837	Ningqiang pony	Shaanxi,China	East Asia	modern domestic
EU203836	Ningqiang pony	Shaanxi,China	East Asia	modern domestic
EU203835	Ningqiang pony	Shaanxi,China	East Asia	modern domestic
EU203834	Ningqiang pony	Shaanxi,China	East Asia	modern domestic
EU203833	Ningqiang pony	Shaanxi,China	East Asia	modern domestic
EU203832	Ningqiang pony	Shaanxi,China	East Asia	modern domestic
EU203831	Kazahk	Xinjiang,China	East Asia	modern domestic
EU203830	Kazahk	Xinjiang,China	East Asia	modern domestic
EU203829	Kazahk	Xinjiang,China	East Asia	modern domestic
EU203828	Kazahk	Xinjiang,China	East Asia	modern domestic
EU203827	Kazahk	Xinjiang,China	East Asia	modern domestic
EU203826	Kazahk	Xinjiang,China	East Asia	modern domestic
EU203825	Kazahk	Xinjiang,China	East Asia	modern domestic
EU203824	Kazahk	Xinjiang,China	East Asia	modern domestic
EU203823	Kazahk	Xinjiang,China	East Asia	modern domestic
EU203822	Kazahk	Xinjiang,China	East Asia	modern domestic
EU203821	Kazahk	Xinjiang,China	East Asia	modern domestic
EU203820	Kazahk	Xinjiang,China	East Asia	modern domestic
EU203819	Kazahk	Xinjiang,China	East Asia	modern domestic
EU203818	Kazahk	Xinjiang,China	East Asia	modern domestic
EU203817	Kazahk	Xinjiang,China	East Asia	modern domestic
EU203816	Kazahk	Xinjiang,China	East Asia	modern domestic
EU203815	Kazahk	Xinjiang,China	East Asia	modern domestic
EU203814	Kazahk	Xinjiang,China	East Asia	modern domestic
EU203813	Guizhou	Guizhou,China	East Asia	modern domestic
EU203812	Guizhou	Guizhou,China	East Asia	modern domestic
EU203811	Guizhou	Guizhou,China	East Asia	modern domestic
EU203810	Guizhou	Guizhou,China	East Asia	modern domestic
EU203809	Guizhou	Guizhou,China	East Asia	modern domestic
EU203808	Guizhou	Guizhou,China	East Asia	modern domestic
EU203807	Guizhou	Guizhou,China	East Asia	modern domestic
EU203806	Guizhou	Guizhou,China	East Asia	modern domestic
EU203805	Guizhou	Guizhou,China	East Asia	modern domestic
EU203804	Guizhou	Guizhou,China	East Asia	modern domestic
EU203803	Guizhou	Guizhou,China	East Asia	modern domestic
EU203802	Guizhou	Guizhou,China	East Asia	modern domestic
EU203801	Guizhou	Guizhou,China	East Asia	modern domestic
EU203800	Guizhou	Guizhou,China	East Asia	modern domestic
EU203799	Guizhou	Guizhou,China	East Asia	modern domestic
EU203798	Guizhou	Guizhou,China	East Asia	modern domestic
EU203797	Guizhou	Guizhou,China	East Asia	modern domestic
EU203796	Guizhou	Guizhou,China	East Asia	modern domestic
EU203795	Guizhou	Guizhou,China	East Asia	modern domestic
EU203794	Guizhou	Guizhou,China	East Asia	modern domestic
EU203793	Guizhou	Guizhou,China	East Asia	modern domestic
EU203792	Guizhou	Guizhou,China	East Asia	modern domestic
EU203791	Guizhou	Guizhou,China	East Asia	modern domestic
EU203790	Guizhou	Guizhou,China	East Asia	modern domestic
EU203789	Guizhou	Guizhou,China	East Asia	modern domestic
EU203788	Guizhou	Guizhou,China	East Asia	modern domestic
EU203787	Guizhou	Guizhou,China	East Asia	modern domestic
EU203786	Guizhou	Guizhou,China	East Asia	modern domestic
EU203785	Guizhou	Guizhou,China	East Asia	modern domestic
EU203784	Guizhou	Guizhou,China	East Asia	modern domestic
EU203783	Guizhou	Guizhou,China	East Asia	modern domestic
EU203782	Guizhou	Guizhou,China	East Asia	modern domestic
EU203781	Guizhou	Guizhou,China	East Asia	modern domestic
EU203780	Guizhou	Guizhou,China	East Asia	modern domestic
EU203779	Guizhou	Guizhou,China	East Asia	modern domestic
EU203778	Guizhou	Guizhou,China	East Asia	modern domestic
EU203777	Guizhou	Guizhou,China	East Asia	modern domestic
EU203776	Guizhou	Guizhou,China	East Asia	modern domestic
EU203775	Guizhou	Guizhou,China	East Asia	modern domestic
EU203774	Guizhou	Guizhou,China	East Asia	modern domestic
EU203773	Guizhou	Guizhou,China	East Asia	modern domestic
EU203772	Guizhou	Guizhou,China	East Asia	modern domestic
EU203771	Guizhou	Guizhou,China	East Asia	modern domestic
EU203770	Guizhou	Guizhou,China	East Asia	modern domestic
EU203769	Guizhou	Guizhou,China	East Asia	modern domestic
EU203768	Guizhou	Guizhou,China	East Asia	modern domestic
EU203767	Guizhou	Guizhou,China	East Asia	modern domestic
EU203766	Guizhou	Guizhou,China	East Asia	modern domestic
EU203765	Guizhou	Guizhou,China	East Asia	modern domestic
EU203764	Guizhou	Guizhou,China	East Asia	modern domestic
EU203763	Guizhou	Guizhou,China	East Asia	modern domestic
EU203762	Guizhou	Guizhou,China	East Asia	modern domestic
EU203761	Guizhou	Guizhou,China	East Asia	modern domestic
EU203760	Guizhou	Guizhou,China	East Asia	modern domestic
EU203759	Guizhou	Guizhou,China	East Asia	modern domestic
EU203758	Guizhou	Guizhou,China	East Asia	modern domestic
EU203757	Guizhou	Guizhou,China	East Asia	modern domestic
EU203756	Guizhou	Guizhou,China	East Asia	modern domestic
EU203755	Guizhou	Guizhou,China	East Asia	modern domestic
EU203754	Guizhou	Guizhou,China	East Asia	modern domestic
EU203753	Guizhou	Guizhou,China	East Asia	modern domestic
EU203752	Guizhou	Guizhou,China	East Asia	modern domestic
EU203751	Guanzhong	Shaanxi,China	East Asia	modern domestic
EU203750	Guanzhong	Shaanxi,China	East Asia	modern domestic
EU203749	Guanzhong	Shaanxi,China	East Asia	modern domestic
EU203748	Guanzhong	Shaanxi,China	East Asia	modern domestic
EU203747	Guanzhong	Shaanxi,China	East Asia	modern domestic
EU203746	Guanzhong	Shaanxi,China	East Asia	modern domestic
EU203745	Guanzhong	Shaanxi,China	East Asia	modern domestic
EU203744	Guanzhong	Shaanxi,China	East Asia	modern domestic
EU203743	Guanzhong	Shaanxi,China	East Asia	modern domestic
EU203742	Guanzhong	Shaanxi,China	East Asia	modern domestic
EU203741	Guanzhong	Shaanxi,China	East Asia	modern domestic
EU203740	Guanzhong	Shaanxi,China	East Asia	modern domestic
EU203739	Guanzhong	Shaanxi,China	East Asia	modern domestic
EU203738	Guanzhong	Shaanxi,China	East Asia	modern domestic
EU203737	Guanzhong	Shaanxi,China	East Asia	modern domestic
EU203736	Guanzhong	Shaanxi,China	East Asia	modern domestic
EU203735	Guanzhong	Shaanxi,China	East Asia	modern domestic
EU203734	Guanzhong	Shaanxi,China	East Asia	modern domestic
EU203733	Guanzhong	Shaanxi,China	East Asia	modern domestic
EU203732	Guanzhong	Shaanxi,China	East Asia	modern domestic
EU203731	Guanzhong	Shaanxi,China	East Asia	modern domestic
EU203730	Guanzhong	Shaanxi,China	East Asia	modern domestic
EU203729	Guanzhong	Shaanxi,China	East Asia	modern domestic
EU203728	Guanzhong	Shaanxi,China	East Asia	modern domestic
EU203727	Guanzhong	Shaanxi,China	East Asia	modern domestic
EU093073	Hucul	Hungary	Central Europe	modern domestic
EU093072	Hucul	Hungary	Central Europe	modern domestic
EU093071	Hucul	Hungary	Central Europe	modern domestic
EU093070	Hucul	Hungary	Central Europe	modern domestic
EU093069	Hucul	Hungary	Central Europe	modern domestic
EU093068	Hucul	Hungary	Central Europe	modern domestic
EU093067	Hucul	Hungary	Central Europe	modern domestic
EU093066	Hucul	Hungary	Central Europe	modern domestic
EU093065	Hucul	Hungary	Central Europe	modern domestic
EU093064	Hucul	Hungary	Central Europe	modern domestic
EU093063	Turkoman Akhal-Teke	Turkmenistan	Central Asia	modern domestic
EU093062	Turkoman Akhal-Teke	Turkmenistan	Central Asia	modern domestic
EU093061	Turkoman Akhal-Teke	Turkmenistan	Central Asia	modern domestic
EU093060	Turkoman Akhal-Teke	Turkmenistan	Central Asia	modern domestic
EU093059	Turkoman Akhal-Teke	Turkmenistan	Central Asia	modern domestic
EU093058	Turkoman Akhal-Teke	Turkmenistan	Central Asia	modern domestic
EU093057	Turkoman Akhal-Teke	Turkmenistan	Central Asia	modern domestic
EU093056	Turkoman Akhal-Teke	Turkmenistan	Central Asia	modern domestic
EU093055	Turkoman Akhal-Teke	Turkmenistan	Central Asia	modern domestic
EU093054	Turkoman Akhal-Teke	Turkmenistan	Central Asia	modern domestic
EU093053	Turkoman Akhal-Teke	Turkmenistan	Central Asia	modern domestic
EU093052	Turkoman Akhal-Teke	Turkmenistan	Central Asia	modern domestic
EU093051	Turkoman Akhal-Teke	Turkmenistan	Central Asia	modern domestic
EU093050	Turkoman Akhal-Teke	Turkmenistan	Central Asia	modern domestic
EU093049	Turkoman Akhal-Teke	Turkmenistan	Central Asia	modern domestic
EU093048	Turkoman Akhal-Teke	Turkmenistan	Central Asia	modern domestic
EU093047	Turkoman Akhal-Teke	Turkmenistan	Central Asia	modern domestic
EU093046	Turkoman Akhal-Teke	Turkmenistan	Central Asia	modern domestic
EU093045	Turkoman Akhal-Teke	Turkmenistan	Central Asia	modern domestic
EU093044		Hungary	Central Europe	ancient domestic
EU093043		Hungary	Central Europe	ancient domestic
EU093042		Hungary	Central Europe	ancient domestic
EU093041		Hungary	Central Europe	ancient domestic
EU093040		Hungary	Central Europe	ancient domestic
EU093039		Hungary	Central Europe	ancient domestic
EU093038		Hungary	Central Europe	ancient domestic
EU093037		Hungary	Central Europe	ancient domestic
EU093036		Hungary	Central Europe	ancient domestic
EU093035		Hungary	Central Europe	ancient domestic
EU093034		Hungary	Central Europe	ancient domestic
EU093033		Hungary	Central Europe	ancient domestic
EU093032		Hungary	Central Europe	ancient domestic
EU093031		Hungary	Central Europe	ancient domestic
EU093030		Hungary	Central Europe	ancient domestic
EF686045	Barb	Morocco	Africa	modern domestic
EF686044	Barb	Morocco	Africa	modern domestic
EF686043	Barb	Morocco	Africa	modern domestic
EF686042	Barb	Morocco	Africa	modern domestic
EF686041	Barb	Morocco	Africa	modern domestic
EF686040	Barb	Morocco	Africa	modern domestic
EF686039	Barb	Morocco	Africa	modern domestic
EF686038	Barb	Morocco	Africa	modern domestic
EF686037	Barb	Morocco	Africa	modern domestic
EF686036	Barb	Morocco	Africa	modern domestic
EF686035	Barb	Morocco	Africa	modern domestic
EF686034	Barb	Morocco	Africa	modern domestic
EF686033	Barb	Morocco	Africa	modern domestic
EF686032	Barb	Morocco	Africa	modern domestic
EF686031	Barb	Morocco	Africa	modern domestic
EF686030	Barb	Morocco	Africa	modern domestic
EF686029	Barb	Morocco	Africa	modern domestic
EF686028	Barb	Morocco	Africa	modern domestic
EF686027	Barb	Morocco	Africa	modern domestic
EF686026	Barb	Morocco	Africa	modern domestic
EF686025	Barb	Morocco	Africa	modern domestic
EF686024	Barb	Morocco	Africa	modern domestic
EF686023	Barb	Morocco	Africa	modern domestic
EF686022	Barb	Morocco	Africa	modern domestic
EF686021	Barb	Morocco	Africa	modern domestic
EF597514	Tibetan(Deqing)	Tibet,China	East Asia	modern domestic
EF597513	Tibetan(Naqu)	Yunnan,China	East Asia	modern domestic
EF437566	Arabian	Arabia	West Asia	modern domestic
EF437565	Arabian	Arabia	West Asia	modern domestic
EF437564	Arabian	Arabia	West Asia	modern domestic
EF437563	Arabian	Arabia	West Asia	modern domestic
EF437562	Arabian	Arabia	West Asia	modern domestic
EF437561	Arabian	Arabia	West Asia	modern domestic
EF437560	Arabian	Arabia	West Asia	modern domestic
EF437559	Arabian	Arabia	West Asia	modern domestic
EF437558	Arabian	Arabia	West Asia	modern domestic
EF437557	Arabian	Arabia	West Asia	modern domestic
EF437556	Arabian	Arabia	West Asia	modern domestic
EF437555	Arabian	Arabia	West Asia	modern domestic
EF437554	Arabian	Arabia	West Asia	modern domestic
EF437553	Arabian	Arabia	West Asia	modern domestic
EF433400	Skyros pony	Greece	South Europe	modern domestic
EF433399	Skyros pony	Greece	South Europe	modern domestic
EF433398	Skyros pony	Greece	South Europe	modern domestic
EF433397	Skyros pony	Greece	South Europe	modern domestic
EF433396	Skyros pony	Greece	South Europe	modern domestic
EF433395	Skyros pony	Greece	South Europe	modern domestic
EF433394	Pinias	Greece	South Europe	modern domestic
EF433393	Pinias	Greece	South Europe	modern domestic
EF433392	Pinias	Greece	South Europe	modern domestic
EF433391	Pinias	Greece	South Europe	modern domestic
EF433390	Pinias	Greece	South Europe	modern domestic
EF433389	Pinias	Greece	South Europe	modern domestic
EF433388	Pindos pony	Greece	South Europe	modern domestic
EF433387	Pindos pony	Greece	South Europe	modern domestic
EF433386	Pindos pony	Greece	South Europe	modern domestic
EF433385	Pindos pony	Greece	South Europe	modern domestic
EF433384	Pindos pony	Greece	South Europe	modern domestic
EF433383	Pindos pony	Greece	South Europe	modern domestic
EF433382	Pindos pony	Greece	South Europe	modern domestic
EF433381	Botswana	Greece	South Europe	modern domestic
EF433380	Botswana	Greece	South Europe	modern domestic
EF433379	Botswana	Greece	South Europe	modern domestic
EF433378	Botswana	Greece	South Europe	modern domestic
EF433377	Botswana	Greece	South Europe	modern domestic
EF433376	Botswana	Greece	South Europe	modern domestic
EF433375	Botswana	Greece	South Europe	modern domestic
EF433374	Botswana	Greece	South Europe	modern domestic
EF014989	Hispano-Breton	Spain	South Europe	modern domestic
EF014988	Hispano-Breton	Spain	South Europe	modern domestic
EF014987	Hispano-Breton	Spain	South Europe	modern domestic
EF014986	Hispano-Breton	Spain	South Europe	modern domestic
EF014985	Hispano-Breton	Spain	South Europe	modern domestic
EF014984	Hispano-Breton	Spain	South Europe	modern domestic
EF014983	Hispano-Breton	Spain	South Europe	modern domestic
EF014982	Hispano-Breton	Spain	South Europe	modern domestic
EF014981	Hispano-Breton	Spain	South Europe	modern domestic
EF014980	Hispano-Breton	Spain	South Europe	modern domestic
EF014979	Hispano-Breton	Spain	South Europe	modern domestic
EF014978	Hispano-Breton	Spain	South Europe	modern domestic
EF014977	Hispano-Breton	Spain	South Europe	modern domestic
EF014976	Hispano-Breton	Spain	South Europe	modern domestic
EF014975	Hispano-Breton	Spain	South Europe	modern domestic
EF014974	Hispano-Breton	Spain	South Europe	modern domestic
EF014973	Hispano-Breton	Spain	South Europe	modern domestic
EF014972	Hispano-Breton	Spain	South Europe	modern domestic
EF014971	Hispano-Breton	Spain	South Europe	modern domestic
EF014970	Hispano-Breton	Spain	South Europe	modern domestic
DQ986479	Tibetan	Tibet,China	East Asia	modern domestic
DQ986478	Tibetan	Tibet,China	East Asia	modern domestic
DQ986477	Tibetan	Tibet,China	East Asia	modern domestic
DQ986476	Tibetan	Tibet,China	East Asia	modern domestic
DQ986475	Tibetan	Tibet,China	East Asia	modern domestic
DQ986474	Tibetan	Tibet,China	East Asia	modern domestic
DQ986473	Tibetan	Tibet,China	East Asia	modern domestic
DQ986472	Tibetan	Tibet,China	East Asia	modern domestic
DQ986471	Tibetan	Tibet,China	East Asia	modern domestic
DQ986470	Tibetan	Tibet,China	East Asia	modern domestic
DQ986469	Tibetan	Tibet,China	East Asia	modern domestic
DQ986468	Tibetan	Tibet,China	East Asia	modern domestic
DQ986467	Tibetan	Tibet,China	East Asia	modern domestic
DQ986466	Tibetan	Tibet,China	East Asia	modern domestic
DQ986465	Tibetan	Tibet,China	East Asia	modern domestic
DQ986464	Tibetan	Tibet,China	East Asia	modern domestic
DQ900930		Inner Mongolia,China	East Asia	ancient domestic
DQ900929		Inner Mongolia,China	East Asia	ancient domestic
DQ900928		Inner Mongolia,China	East Asia	ancient domestic
DQ900927		Inner Mongolia,China	East Asia	ancient domestic
DQ900926		Inner Mongolia,China	East Asia	ancient domestic
DQ900925		Inner Mongolia,China	East Asia	ancient domestic
DQ900924		Inner Mongolia,China	East Asia	ancient domestic
DQ900923		Inner Mongolia,China	East Asia	ancient domestic
DQ900922		Inner Mongolia,China	East Asia	ancient domestic
DQ683544		Spain	South Europe	ancient domestic
DQ683543		Spain	South Europe	ancient domestic
DQ683542		Spain	South Europe	ancient domestic
DQ683541		Spain	South Europe	ancient domestic
DQ683540		Spain	South Europe	ancient domestic
DQ683539		Spain	South Europe	ancient domestic
DQ683538		Spain	South Europe	ancient domestic
DQ683537		Spain	South Europe	ancient domestic
DQ683536		Spain	South Europe	ancient domestic
DQ683535		Spain	South Europe	ancient domestic
DQ683534		Spain	South Europe	ancient domestic
DQ683533		Spain	South Europe	ancient domestic
DQ683532		Spain	South Europe	ancient domestic
DQ683531		Spain	South Europe	ancient domestic
DQ683530		Spain	South Europe	ancient domestic
DQ683529		Spain	South Europe	ancient domestic
DQ683528		Spain	South Europe	ancient domestic
DQ683527		Spain	South Europe	ancient domestic
DQ683526		Spain	South Europe	ancient domestic
DQ683525		Spain	South Europe	ancient domestic
DQ339575	Sorraia	Portugal	South Europe	modern domestic
DQ328057	Yakut pony	Russia	North Asia	modern domestic
DQ328056	Yakut pony	Russia	North Asia	modern domestic
DQ328055	Yakut pony	Russia	North Asia	modern domestic
DQ328054	Yakut pony	Russia	North Asia	modern domestic
DQ328053	Yakut pony	Russia	North Asia	modern domestic
[truncated: 3,180 more rows]

## Sheet: ancient domestic 247bp dataset 
Accession number/Lab code	Region of origin/Sampling location	Continent	Type	Reference
[truncated: 163 more rows]

[truncated: 15 more sheets: ancient no time 247bp dataset , Przewalskii 247bp dataset , extinct wild 247bp dataset , modern domestic 247bp dataset , haplogroup D, haplogroup EFG, haplogroup H, haplogroup I, haplogroup L, haplogroup M, haplogroup N, haplogroup OP, haplogroup Q, haplogroup R, whole mitochondrial genomes]
